# Supplementary material for: A novel HVEM-Fc recombinant protein for lung cancer immunotherapy
Source: J Exp Clin Cancer Res. 2025 Feb 20;44:62. doi: 10.1186/s13046-025-03324-8 (PMC11841141; doi:10.1186/s13046-025-03324-8)
Supplement: Supplementary file 1 — Flow cytometry gating strategies for the identification of immune cell subsets. [file 13046_2025_3324_MOESM1_ESM.zip]

Archive with 2 entries (2 files):
- Supplement File1.pdf
- Supplement File2.pdf
