# Supplementary material for: A novel HVEM-Fc recombinant protein for lung cancer immunotherapy
Source: J Exp Clin Cancer Res. 2025 Feb 20;44:62. doi: 10.1186/s13046-025-03324-8 (PMC11841141; doi:10.1186/s13046-025-03324-8)
Supplement: Supplementary file 2 — The alterations in the expression of multiple immune-related cytokines. [file 13046_2025_3324_MOESM2_ESM.xlsx]

## Sheet: Sheet1
proteinID	AveExp.T	AveExp.NC	logFC	foldchange	regulation	entrezID	uniprotID	T	NC	Threshold
IL-6	9.35545	10.8738	-1.51838	0.349078	down	16193	P08505	654.044	1875.5	TRUE
MCP-5	11.8133	12.6761	-0.862744	0.549905	down	20293	Q9QYD6	3597.86	6543.5	TRUE
GCSF	9.87225	10.4512	-0.578966	0.669443	down	12985	P09920	936.221	1399	TRUE
IL-5	10.0224	10.2917	-0.269355	0.82969	down	16191	P04401	1039.02	1252.5	TRUE
IL-4	13.0058	12.4336	0.572229	1.48682	up	16189	P07750	8224.08	5531	TRUE
SCF	8.12454	7.51964	0.604906	1.52088	up	17311	P20826	278.081	182.5	TRUE
IL-12 p40p70	10.0998	9.41891	0.680905	1.60315	up	16160	P43432	1096.35	683.5	TRUE
IL-17	9.03001	8.17742	0.852588	1.80574	up	16171	Q60971	521.761	288.5	TRUE
Thrombopoietin	11.6479	10.7436	0.904322	1.87166	up	21832	P40226	3207.97	1713.5	TRUE
sTNF RI	15.5652	14.6419	0.923317	1.89647	up	21937	P25118	48483.2	25564.5	TRUE
RANTES	11.1481	9.44294	1.7052	3.26074	up	20304	P30882	2268.47	695	TRUE
VEGF	11.9583	9.87191	2.0864	4.24688	up	22339	Q00731	3978.32	936	TRUE
