# Supplementary material for: A novel HVEM-Fc recombinant protein for lung cancer immunotherapy
Source: J Exp Clin Cancer Res. 2025 Feb 20;44:62. doi: 10.1186/s13046-025-03324-8 (PMC11841141; doi:10.1186/s13046-025-03324-8)
Supplement: Supplementary file 3 — The gene expression changes in the negative control (NC) group and treatment group. [file 13046_2025_3324_MOESM3_ESM.csv]

Gene_id	Gene name	Gene description	FC(Treat/Mock)	Log2FC(Treat/Mock)	Pvalue	Padjust	Significant	Regulate	T1	T2	T3	NC1	NC2	NC3	Treat	Mock
ENSMUSG00000000093	Tbx2	T-box 2 [Source:MGI Symbol;Acc:MGI:98494]	0.46107664691	-1.11692149841	0.0419922978058	0.929112426501	yes	down	1.3	2.55	0.4	3.56	2.24	4.02	1.41666666667	3.27333333333
ENSMUSG00000000247	Lhx2	LIM homeobox protein 2 [Source:MGI Symbol;Acc:MGI:96785]	36.6739957342	5.19668555515	0.0159683633784	0.718903852673	yes	up	0	0.05	0.85	0.02	0	0	0.3	0.00666666666667
ENSMUSG00000000308	Ckmt1	creatine kinase, mitochondrial 1, ubiquitous [Source:MGI Symbol;Acc:MGI:99441]	0.213884993404	-2.22509283118	0.00725777663621	0.542458322085	yes	down	0.57	1.93	0.1	2.66	1.13	2.62	0.866666666667	2.13666666667
ENSMUSG00000000392	Fap	fibroblast activation protein [Source:MGI Symbol;Acc:MGI:109608]	2.69983506368	1.43287127391	0.0101638553361	0.630287378128	yes	up	9.02	7.57	1.65	3.01	2.44	1.78	6.08	2.41
ENSMUSG00000001014	Icam4	intercellular adhesion molecule 4, Landsteiner-Wiener blood group [Source:MGI Symbol;Acc:MGI:1925619]	0.211725493855	-2.23973310025	0.0221992239784	0.758494628047	yes	down	0.27	0.36	0.16	0.62	1.56	1.65	0.263333333333	1.27666666667
ENSMUSG00000001420	Tmem79	transmembrane protein 79 [Source:MGI Symbol;Acc:MGI:1919163]	0.448963422006	-1.15533018453	0.00880690586325	0.591678941479	yes	down	1.52	1.23	1.01	3.32	2.89	1.6	1.25333333333	2.60333333333
ENSMUSG00000001583	Tnk1	tyrosine kinase, non-receptor, 1 [Source:MGI Symbol;Acc:MGI:1930958]	0.131664745183	-2.92505899651	0.020235794229	0.745439265464	yes	down	0	0.17	0.02	0.33	0.17	0.35	0.0633333333333	0.283333333333
ENSMUSG00000002107	Celf2	CUGBP, Elav-like family member 2 [Source:MGI Symbol;Acc:MGI:1338822]	2.2555927295	1.1735065978	0.0165215381558	0.719328522908	yes	up	6.11	6.85	22.05	7.35	5.99	3.45	11.67	5.59666666667
ENSMUSG00000002204	Napsa	napsin A aspartic peptidase [Source:MGI Symbol;Acc:MGI:109365]	0.290399288329	-1.78389017711	0.038234878312	0.896545421125	yes	down	5.52	18.25	2.33	39.64	17.71	39.16	8.7	32.17
ENSMUSG00000002475	Abhd3	abhydrolase domain containing 3 [Source:MGI Symbol;Acc:MGI:2147183]	3.32592617912	1.73375614752	0.0475951689853	0.95480261002	yes	up	0.54	0.42	1.41	0.55	0.1	0.22	0.79	0.29
ENSMUSG00000002565	Scin	scinderin [Source:MGI Symbol;Acc:MGI:1306794]	0.10583525536	-3.24010780335	0.0035616401476	0.425924673118	yes	down	1.67	2.07	3.2	52.9	17.23	1.76	2.31333333333	23.9633333333
ENSMUSG00000002910	Arrdc2	arrestin domain containing 2 [Source:MGI Symbol;Acc:MGI:1918057]	2.72621367905	1.44689864418	0.0146881752622	0.714841368292	yes	up	5.88	6.07	31.54	7.09	7.38	3.97	14.4966666667	6.14666666667
ENSMUSG00000003309	Ap1m2	adaptor protein complex AP-1, mu 2 subunit [Source:MGI Symbol;Acc:MGI:1336974]	0.267055653757	-1.90478766746	0.0217521109898	0.7550562401	yes	down	0.22	0.57	0.11	1.58	0.56	1.83	0.3	1.32333333333
ENSMUSG00000003617	Cp	ceruloplasmin [Source:MGI Symbol;Acc:MGI:88476]	3.97020413444	1.98921318777	2.7484704019E-6	0.00419771841008	yes	up	102.37	128.67	343.28	56.15	68.12	44.21	191.44	56.16
ENSMUSG00000003824	Syce2	synaptonemal complex central element protein 2 [Source:MGI Symbol;Acc:MGI:1919096]	3.91013346525	1.96721785213	0.00833271402184	0.583875875484	yes	up	3.88	1.62	12.67	2.31	1.13	1.69	6.05666666667	1.71
ENSMUSG00000004113	Cacna1b	calcium channel, voltage-dependent, N type, alpha 1B subunit [Source:MGI Symbol;Acc:MGI:88296]	0.068401674294	-3.86982455083	1.98232254303E-6	0.00355589017768	yes	down	0.09	0.12	0.03	2.16	1.97	0.27	0.08	1.46666666667
ENSMUSG00000004814	Ccl24	chemokine (C-C motif) ligand 24 [Source:MGI Symbol;Acc:MGI:1928953]	3.09935010419	1.63196573171	0.0312887573182	0.849023391708	yes	up	1.97	6.05	9.82	1.14	3.58	1.1	5.94666666667	1.94
ENSMUSG00000004988	Fxyd4	FXYD domain-containing ion transport regulator 4 [Source:MGI Symbol;Acc:MGI:1889005]	0.102276448175	-3.28945412979	0.0238007991728	0.774497255867	yes	down	0	0.19	0.06	3.08	1.76	0.92	0.0833333333333	1.92
ENSMUSG00000005251	Ripk4	receptor-interacting serine-threonine kinase 4 [Source:MGI Symbol;Acc:MGI:1919638]	0.152831674239	-2.70998452316	0.00666166401309	0.529937357448	yes	down	0.04	0.2	0	0.65	0.32	0.66	0.08	0.543333333333
ENSMUSG00000006179	Prss16	protease, serine 16 (thymus) [Source:MGI Symbol;Acc:MGI:1859181]	7.26428349987	2.86082050713	0.0420063651406	0.929112426501	yes	up	0.13	0.09	1.2	0.19	0.06	0.06	0.473333333333	0.103333333333
ENSMUSG00000006342	Susd2	sushi domain containing 2 [Source:MGI Symbol;Acc:MGI:1918983]	0.400423333274	-1.32040205024	0.013324617575	0.694036079443	yes	down	0.23	0.49	0.51	1.3	0.77	1.27	0.41	1.11333333333
ENSMUSG00000006362	Cbfa2t3	CBFA2/RUNX1 translocation partner 3 [Source:MGI Symbol;Acc:MGI:1338013]	0.414244303592	-1.27144623627	0.00454840486903	0.453273814115	yes	down	0.56	1.36	0.4	2.06	1.3	2.06	0.773333333333	1.80666666667
ENSMUSG00000006675	P4htm	prolyl 4-hydroxylase, transmembrane (endoplasmic reticulum) [Source:MGI Symbol;Acc:MGI:1921693]	2.22420458336	1.15328949392	0.022352348003	0.758632513576	yes	up	2.91	1.86	2.24	0.66	1.54	1.08	2.33666666667	1.09333333333
ENSMUSG00000006930	Hap1	huntingtin-associated protein 1 [Source:MGI Symbol;Acc:MGI:1261831]	0.492505893728	-1.02178710575	0.0261948129303	0.796411109058	yes	down	0.91	0.96	0.66	1.78	1.18	2.55	0.843333333333	1.83666666667
ENSMUSG00000007783	Cpt1c	carnitine palmitoyltransferase 1c [Source:MGI Symbol;Acc:MGI:2446526]	4.31177887408	2.1082831926	2.08630994697E-7	0.000534631826124	yes	up	3.02	1.75	2.5	1.27	0.62	0.96	2.42333333333	0.95
ENSMUSG00000007872	Id3	inhibitor of DNA binding 3 [Source:MGI Symbol;Acc:MGI:96398]	0.420956918313	-1.24825550273	0.00334870471055	0.405872061472	yes	down	9.26	15.59	4.03	28.32	28.26	17.81	9.62666666667	24.7966666667
ENSMUSG00000009654	Oit3	oncoprotein induced transcript 3 [Source:MGI Symbol;Acc:MGI:1201782]	5.24991765158	2.39229479333	0.0417545211394	0.925825216561	yes	up	0.19	0.17	0.71	0.13	0.09	0	0.356666666667	0.0733333333333
ENSMUSG00000009739	Pou6f1	POU domain, class 6, transcription factor 1 [Source:MGI Symbol;Acc:MGI:102935]	0.464903098608	-1.10499805335	0.00279172533539	0.391861871957	yes	down	0.99	1.19	1.04	3.81	3.92	1.75	1.07333333333	3.16
ENSMUSG00000009772	Nuak2	NUAK family, SNF1-like kinase, 2 [Source:MGI Symbol;Acc:MGI:1921387]	0.474055126287	-1.07687325982	0.000490601495308	0.151731200394	yes	down	1.82	2.57	2.49	4.37	3.72	4.7	2.29333333333	4.26333333333
ENSMUSG00000010760	Phlda2	pleckstrin homology like domain, family A, member 2 [Source:MGI Symbol;Acc:MGI:1202307]	0.0376538184661	-4.73106001405	0.0315938622235	0.849023391708	yes	down	0	0	0	0.95	0.33	1.18	0	0.82
ENSMUSG00000011034	Slc5a1	solute carrier family 5 (sodium/glucose cotransporter), member 1 [Source:MGI Symbol;Acc:MGI:107678]	0.117585083281	-3.08822304187	0.00027537402399	0.120479493715	yes	down	0.03	0.05	0.04	0.55	0.32	0.27	0.04	0.38
ENSMUSG00000013367	Iglon5	IgLON family member 5 [Source:MGI Symbol;Acc:MGI:2686277]	4.49363229338	2.16788207596	0.00223719991748	0.352224414837	yes	up	5.03	1.94	0.56	0.42	0.57	1.22	2.51	0.736666666667
ENSMUSG00000014592	Camta1	calmodulin binding transcription activator 1 [Source:MGI Symbol;Acc:MGI:2140230]	2.107503771	1.07553521261	0.000479291917296	0.151731200394	yes	up	6.86	8.17	5.56	4.26	3.59	2.4	6.86333333333	3.41666666667
ENSMUSG00000014791	Elmo3	engulfment and cell motility 3 [Source:MGI Symbol;Acc:MGI:2679007]	0.32844425383	-1.60627956923	0.00179028215195	0.313561646526	yes	down	0.75	0.58	0.82	1.52	1.18	1.43	0.716666666667	1.37666666667
ENSMUSG00000015093	Clic3	chloride intracellular channel 3 [Source:MGI Symbol;Acc:MGI:1916704]	0.235269562304	-2.08761340906	0.00407644056519	0.440501149749	yes	down	2.94	8.41	0.26	20.59	10.42	19.88	3.87	16.9633333333
ENSMUSG00000015437	Gzmb	granzyme B [Source:MGI Symbol;Acc:MGI:109267]	7.01450591839	2.81034148814	2.55407259743E-8	0.000114537385632	yes	up	8.99	11.82	32.09	3.68	3.03	1.3	17.6333333333	2.67
ENSMUSG00000015441	Gzmf	granzyme F [Source:MGI Symbol;Acc:MGI:109254]	24.6678579301	4.62456053741	2.42661940729E-5	0.0246266473115	yes	up	37.46	29.61	238.41	5.98	5.88	0.93	101.826666667	4.26333333333
ENSMUSG00000016028	Celsr1	cadherin, EGF LAG seven-pass G-type receptor 1 [Source:MGI Symbol;Acc:MGI:1100883]	0.448952615968	-1.15536490897	0.0431467466443	0.938071101553	yes	down	0.42	0.59	0.38	1.37	0.64	1.29	0.463333333333	1.1
ENSMUSG00000016194	Hsd11b1	hydroxysteroid 11-beta dehydrogenase 1 [Source:MGI Symbol;Acc:MGI:103562]	0.445385236463	-1.16687435812	0.0266760324507	0.801532110722	yes	down	3.05	7.54	1.21	12.05	6.7	10.78	3.93333333333	9.84333333333
ENSMUSG00000016763	Scube1	signal peptide, CUB domain, EGF-like 1 [Source:MGI Symbol;Acc:MGI:1890616]	0.282308699635	-1.82465450727	0.0355015546774	0.875965457777	yes	down	0.2	0.57	0.01	1.53	0.64	0.41	0.26	0.86
ENSMUSG00000016918	Sulf1	sulfatase 1 [Source:MGI Symbol;Acc:MGI:2138563]	0.35245814468	-1.50447615099	0.00970531228463	0.622931181934	yes	down	0.84	1.78	0.28	3.16	2.27	2.04	0.966666666667	2.49
ENSMUSG00000017817	Jph2	junctophilin 2 [Source:MGI Symbol;Acc:MGI:1891496]	0.3094430458	-1.69225419467	0.0133483357904	0.694036079443	yes	down	0.21	0.24	0.07	0.55	0.37	0.86	0.173333333333	0.593333333333
ENSMUSG00000018339	Gpx3	glutathione peroxidase 3 [Source:MGI Symbol;Acc:MGI:105102]	0.493389352026	-1.01920151412	0.00963692022007	0.622931181934	yes	down	14.44	48.92	24.34	81.13	49.08	59.79	29.2333333333	63.3333333333
ENSMUSG00000018830	Myh11	myosin, heavy polypeptide 11, smooth muscle [Source:MGI Symbol;Acc:MGI:102643]	0.463149481406	-1.1104501967	0.033259147956	0.863296551116	yes	down	0.36	1.16	0.27	1.74	1.09	1.31	0.596666666667	1.38
ENSMUSG00000018927	Ccl6	chemokine (C-C motif) ligand 6 [Source:MGI Symbol;Acc:MGI:98263]	2.46713150178	1.30283461548	0.00714377659189	0.540696474706	yes	up	134.59	210.89	581.67	163.61	168.9	62.23	309.05	131.58
ENSMUSG00000019368	Sec14l4	SEC14-like lipid binding 4 [Source:MGI Symbol;Acc:MGI:2144095]	0.212928389294	-2.23155978078	0.0147349207709	0.714841368292	yes	down	0.34	0.71	0	2.04	0.58	1.52	0.35	1.38
ENSMUSG00000019734	Tmc4	transmembrane channel-like gene family 4 [Source:MGI Symbol;Acc:MGI:2669035]	0.458085092652	-1.12631248053	0.0105757501369	0.6387468214	yes	down	1.3	2.81	1.67	4.33	3.11	6.61	1.92666666667	4.68333333333
ENSMUSG00000019768	Esr1	estrogen receptor 1 (alpha) [Source:MGI Symbol;Acc:MGI:1352467]	4.00534013935	2.00192476361	5.28093602795E-5	0.0451092526045	yes	up	1.27	0.76	0.78	0.42	0.33	0.15	0.936666666667	0.3
ENSMUSG00000019852	Arfgef3	ARFGEF family member 3 [Source:MGI Symbol;Acc:MGI:106387]	0.221934507386	-2.17179409313	0.00850747181587	0.588543635374	yes	down	0.01	0.05	0.02	0.23	0.06	0.13	0.0266666666667	0.14
ENSMUSG00000019899	Lama2	laminin, alpha 2 [Source:MGI Symbol;Acc:MGI:99912]	0.335948875876	-1.57368639204	0.0018714113401	0.31970834875	yes	down	0.19	0.77	0.33	1.09	0.97	1.5	0.43	1.18666666667
ENSMUSG00000019929	Dcn	decorin [Source:MGI Symbol;Acc:MGI:94872]	2.35396112047	1.2350904921	0.00403824210195	0.439018101968	yes	up	281.58	343.45	188.03	190.14	140.91	43.45	271.02	124.833333333
ENSMUSG00000019997	Ccn2	cellular communication network factor 2 [Source:MGI Symbol;Acc:MGI:95537]	0.481492042526	-1.05441613961	2.47117656153E-5	0.0246266473115	yes	down	9.73	13.85	15.95	30.99	32.05	24.3	13.1766666667	29.1133333333
ENSMUSG00000020044	Timp3	tissue inhibitor of metalloproteinase 3 [Source:MGI Symbol;Acc:MGI:98754]	0.46851238295	-1.09384091555	0.00333597294188	0.405872061472	yes	down	4.24	11.3	4.35	16.49	12.93	16.02	6.63	15.1466666667
ENSMUSG00000020140	Lgr5	leucine rich repeat containing G protein coupled receptor 5 [Source:MGI Symbol;Acc:MGI:1341817]	7.29345761067	2.8666029154	0.0315636575762	0.849023391708	yes	up	0.14	0.17	0.06	0.02	0.02	0.02	0.123333333333	0.02
ENSMUSG00000020173	Cobl	cordon-bleu WH2 repeat [Source:MGI Symbol;Acc:MGI:105056]	0.185487688983	-2.43060465809	0.0159131949745	0.718903852673	yes	down	0.04	0.25	0	1.02	0.22	0.95	0.0966666666667	0.73
ENSMUSG00000020651	Slc26a4	solute carrier family 26, member 4 [Source:MGI Symbol;Acc:MGI:1346029]	0.0749441983587	-3.73803939036	0.000463010206544	0.151731200394	yes	down	0.06	0.13	0	2.22	0.34	0.31	0.0633333333333	0.956666666667
ENSMUSG00000020656	Grhl1	grainyhead like transcription factor 1 [Source:MGI Symbol;Acc:MGI:2182540]	0.157347191737	-2.66797666461	0.0308120927676	0.843305463556	yes	down	0	0.09	0.02	0.29	0.2	0.22	0.0366666666667	0.236666666667
ENSMUSG00000021057	Akap5	A kinase (PRKA) anchor protein 5 [Source:MGI Symbol;Acc:MGI:2685104]	0.273754845027	-1.86904359653	0.00168799032464	0.305850206499	yes	down	0.56	1.67	0.21	4.63	2.64	2.75	0.813333333333	3.34
ENSMUSG00000021070	Bdkrb2	bradykinin receptor, beta 2 [Source:MGI Symbol;Acc:MGI:102845]	2.44047597702	1.28716255054	0.0021087165116	0.343874152591	yes	up	23.01	11.88	6.1	6.32	5.66	6.13	13.6633333333	6.03666666667
ENSMUSG00000021118	Plek2	pleckstrin 2 [Source:MGI Symbol;Acc:MGI:1351466]	0.376484535637	-1.40933748847	0.00503621723097	0.46354023082	yes	down	1.01	1.82	0.61	3.72	3.01	3.08	1.14666666667	3.27
ENSMUSG00000021186	Fbln5	fibulin 5 [Source:MGI Symbol;Acc:MGI:1346091]	0.339464657315	-1.55866671591	0.000204478235001	0.0977993676927	yes	down	3.49	5.48	1.29	13.23	9.37	10.27	3.42	10.9566666667
ENSMUSG00000021338	Carmil1	capping protein regulator and myosin 1 linker 1 [Source:MGI Symbol;Acc:MGI:1915982]	0.374353572529	-1.41752657246	0.00576754748053	0.490122891592	yes	down	0.7	0.81	0.31	1.99	1.33	1.99	0.606666666667	1.77
ENSMUSG00000021367	Edn1	endothelin 1 [Source:MGI Symbol;Acc:MGI:95283]	0.367362965238	-1.44472190274	0.00146393807632	0.291779124588	yes	down	0.51	1.66	1.47	3.64	3.46	3.41	1.21333333333	3.50333333333
ENSMUSG00000021536	Adcy2	adenylate cyclase 2 [Source:MGI Symbol;Acc:MGI:99676]	0.311774246755	-1.68142633175	0.0414915244418	0.924565174455	yes	down	0.09	0.35	0.04	0.7	0.26	0.67	0.16	0.543333333333
ENSMUSG00000021763	Cspg4b	chondroitin sulfate proteoglycan 4B [Source:MGI Symbol;Acc:MGI:3040697]	0.235864690145	-2.08396863716	0.0458917373441	0.952520045002	yes	down	0.06	0.08	0	0.25	0.12	0.19	0.0466666666667	0.186666666667
ENSMUSG00000021765	Fst	follistatin [Source:MGI Symbol;Acc:MGI:95586]	0.213707891729	-2.22628791058	0.000296583569752	0.126669430338	yes	down	0.33	0.83	0.18	1.59	2.51	3.67	0.446666666667	2.59
ENSMUSG00000021835	Bmp4	bone morphogenetic protein 4 [Source:MGI Symbol;Acc:MGI:88180]	0.288860104833	-1.79155713133	0.00700290932244	0.536226738194	yes	down	0.27	0.82	0.35	2.98	0.98	1.91	0.48	1.95666666667
ENSMUSG00000021903	Galnt15	polypeptide N-acetylgalactosaminyltransferase 15 [Source:MGI Symbol;Acc:MGI:1926004]	2.18355700193	1.12668019328	0.0220306174731	0.755635202647	yes	up	2.76	2.81	11.65	2.86	3.3	2.22	5.74	2.79333333333
ENSMUSG00000022012	Enox1	ecto-NOX disulfide-thiol exchanger 1 [Source:MGI Symbol;Acc:MGI:2444896]	2.95215734264	1.5617696155	9.67661579547E-5	0.0685675790377	yes	up	2.31	2.79	4.37	0.99	1.17	1.5	3.15666666667	1.22
ENSMUSG00000022156	Gzme	granzyme E [Source:MGI Symbol;Acc:MGI:109265]	12.7144810191	3.66840067006	1.81107184176E-12	1.62435033488E-8	yes	up	19.34	14.24	60.06	2.52	3.33	1.79	31.2133333333	2.54666666667
ENSMUSG00000022157	Mcpt8	mast cell protease 8 [Source:MGI Symbol;Acc:MGI:1261780]	77.3783208473	6.27385751672	0.00145055229818	0.291779124588	yes	up	0.11	0.27	3.49	0	0	0	1.29	0
ENSMUSG00000022225	Cma1	chymase 1, mast cell [Source:MGI Symbol;Acc:MGI:96941]	33.5081830843	5.06644155623	0.00184344333641	0.317958524697	yes	up	0.08	1.08	3.14	0.14	0	0	1.43333333333	0.0466666666667
ENSMUSG00000022307	Oxr1	oxidation resistance 1 [Source:MGI Symbol;Acc:MGI:2179326]	2.35120140624	1.23339812697	0.00417400202382	0.441503179229	yes	up	12.91	22.99	33.9	22	12.08	9.31	23.2666666667	14.4633333333
ENSMUSG00000022309	Angpt1	angiopoietin 1 [Source:MGI Symbol;Acc:MGI:108448]	0.374012961248	-1.41883982797	0.0197119364347	0.745439265464	yes	down	0.4	1.17	0.65	3.92	1.78	0.6	0.74	2.1
ENSMUSG00000022330	Osr2	odd-skipped related 2 [Source:MGI Symbol;Acc:MGI:1930813]	0.310607532863	-1.68683527646	0.000996332249565	0.220644541885	yes	down	3.08	3.02	2.91	14.08	13.49	2.88	3.00333333333	10.15
ENSMUSG00000022548	Apod	apolipoprotein D [Source:MGI Symbol;Acc:MGI:88056]	4.0588330777	2.02106500943	0.00857708919727	0.588543635374	yes	up	9.83	2.85	2.1	2.14	1.46	0.33	4.92666666667	1.31
ENSMUSG00000022596	Slurp1	secreted Ly6/Plaur domain containing 1 [Source:MGI Symbol;Acc:MGI:1930923]	0.021047319197	-5.57021970125	0.0133157470618	0.694036079443	yes	down	0	0	0	1.59	0.47	0	0	0.686666666667
ENSMUSG00000022797	Tfrc	transferrin receptor [Source:MGI Symbol;Acc:MGI:98822]	2.27309870954	1.18466033469	0.0144907870482	0.714841368292	yes	up	13.01	20.52	70.03	21.09	14.64	14.55	34.52	16.76
ENSMUSG00000022865	Cxadr	coxsackie virus and adenovirus receptor [Source:MGI Symbol;Acc:MGI:1201679]	0.304589825636	-1.71506034331	0.00731866672123	0.544739600189	yes	down	0.54	1.27	0.21	2.52	1.75	3.07	0.673333333333	2.44666666667
ENSMUSG00000022883	Robo1	roundabout guidance receptor 1 [Source:MGI Symbol;Acc:MGI:1274781]	0.420879809984	-1.24851979104	0.0345915714247	0.871520214495	yes	down	0.13	0.18	0.06	0.37	0.24	0.55	0.123333333333	0.386666666667
ENSMUSG00000023132	Gzma	granzyme A [Source:MGI Symbol;Acc:MGI:109266]	4.92203317452	2.2992543816	1.8513882766E-7	0.000534631826124	yes	up	8.49	11.44	19.55	2.84	3.45	2.1	13.16	2.79666666667
ENSMUSG00000023224	Serping1	serine (or cysteine) peptidase inhibitor, clade G, member 1 [Source:MGI Symbol;Acc:MGI:894696]	0.451610378224	-1.14684945457	0.00102759481519	0.224792631646	yes	down	8.7	16.66	8.4	34.46	20.55	24.43	11.2533333333	26.48
ENSMUSG00000024059	Clip4	CAP-GLY domain containing linker protein family, member 4 [Source:MGI Symbol;Acc:MGI:1919100]	0.342551160836	-1.54560862076	0.01274511724	0.679362716447	yes	down	0.71	2.67	0.57	4.62	1.74	3.08	1.31666666667	3.14666666667
ENSMUSG00000024084	Qpct	glutaminyl-peptide cyclotransferase (glutaminyl cyclase) [Source:MGI Symbol;Acc:MGI:1917786]	2.78989790216	1.48021232681	0.00328048814023	0.403050659311	yes	up	2.35	2.18	5.16	1.52	1.6	0.69	3.23	1.27
ENSMUSG00000024331	Dsc2	desmocollin 2 [Source:MGI Symbol;Acc:MGI:103221]	5.20400506122	2.37962236517	0.0335273600648	0.863296551116	yes	up	0.08	0.09	0.37	0.06	0.03	0.03	0.18	0.04
ENSMUSG00000024347	Psd2	pleckstrin and Sec7 domain containing 2 [Source:MGI Symbol;Acc:MGI:1921252]	2.48896723649	1.31554723953	0.0354819997419	0.875965457777	yes	up	1.54	0.8	0.37	0.43	0.48	0.21	0.903333333333	0.373333333333
ENSMUSG00000024376	Epb41l4a	erythrocyte membrane protein band 4.1 like 4a [Source:MGI Symbol;Acc:MGI:103007]	0.355690350929	-1.49130625699	0.0251683582213	0.782405594179	yes	down	0.1	0.32	1.32	2.16	2.78	0.78	0.58	1.90666666667
ENSMUSG00000024481	Lvrn	laeverin [Source:MGI Symbol;Acc:MGI:1921824]	3.32935864102	1.73524428705	0.0246911128077	0.779769685817	yes	up	0.22	0.21	0.87	0.26	0.1	0.13	0.433333333333	0.163333333333
ENSMUSG00000024593	Megf10	multiple EGF-like-domains 10 [Source:MGI Symbol;Acc:MGI:2685177]	4.57963118507	2.19523141734	0.000716459708231	0.189068992369	yes	up	0.94	1.35	0.3	0.17	0.36	0.08	0.863333333333	0.203333333333
ENSMUSG00000024867	Pip5k1b	phosphatidylinositol-4-phosphate 5-kinase, type 1 beta [Source:MGI Symbol;Acc:MGI:107930]	0.1908074747	-2.38981040624	0.00324745196128	0.403050659311	yes	down	0.13	0.24	0.05	0.83	0.39	0.99	0.14	0.736666666667
ENSMUSG00000024922	Ovol1	ovo like zinc finger 1 [Source:MGI Symbol;Acc:MGI:1330290]	0.488383142951	-1.03391468981	0.0440633824422	0.944934051129	yes	down	0.87	0.71	0.35	1.29	1.09	1.84	0.643333333333	1.40666666667
ENSMUSG00000024935	Slc1a1	solute carrier family 1 (neuronal/epithelial high affinity glutamate transporter, system Xag), member 1 [Source:MGI Symbol;Acc:MGI:105083]	0.377773525034	-1.40440649597	0.0185964257627	0.741294856292	yes	down	0.18	0.47	0.3	1.28	0.42	0.61	0.316666666667	0.77
ENSMUSG00000025479	Cyp2e1	cytochrome P450, family 2, subfamily e, polypeptide 1 [Source:MGI Symbol;Acc:MGI:88607]	9.3586197504	3.22629577061	0.0438675611608	0.943975499904	yes	up	0.05	0.52	0.34	0.03	0	0.07	0.303333333333	0.0333333333333
ENSMUSG00000025481	Urah	urate (5-hydroxyiso-) hydrolase [Source:MGI Symbol;Acc:MGI:1916142]	0.223499152176	-2.1616587362	0.0476164539648	0.95480261002	yes	down	0.43	2.2	0	6.87	3.31	1.44	0.876666666667	3.87333333333
ENSMUSG00000025790	Slco3a1	solute carrier organic anion transporter family, member 3a1 [Source:MGI Symbol;Acc:MGI:1351867]	0.463859447237	-1.10824037034	0.0284359242798	0.824044603766	yes	down	2.39	2.67	0.5	5.06	3.7	4.41	1.85333333333	4.39
ENSMUSG00000025885	Myo5b	myosin VB [Source:MGI Symbol;Acc:MGI:106598]	0.133557823514	-2.90446360664	0.000367886180143	0.137482131238	yes	down	0.45	0.67	0.01	3.47	0.58	1.85	0.376666666667	1.96666666667
ENSMUSG00000026070	Il18r1	interleukin 18 receptor 1 [Source:MGI Symbol;Acc:MGI:105383]	0.380465351689	-1.39416301888	0.0463079060328	0.952520045002	yes	down	0.38	2.02	0.27	4.75	1.07	1.73	0.89	2.51666666667
ENSMUSG00000026220	Slc16a14	solute carrier family 16 (monocarboxylic acid transporters), member 14 [Source:MGI Symbol;Acc:MGI:1919031]	15.4414355542	3.94873497772	0.0121835848594	0.672458908335	yes	up	0	0.07	2.19	0.04	0.07	0	0.753333333333	0.0366666666667
ENSMUSG00000026249	Serpine2	serine (or cysteine) peptidase inhibitor, clade E, member 2 [Source:MGI Symbol;Acc:MGI:101780]	0.439552567602	-1.18589238234	0.025369972248	0.785987154032	yes	down	3.25	7.72	1.22	12.82	7.4	8.9	4.06333333333	9.70666666667
ENSMUSG00000026259	Ngef	neuronal guanine nucleotide exchange factor [Source:MGI Symbol;Acc:MGI:1858414]	0.17522754631	-2.51269850602	0.00494694284652	0.46354023082	yes	down	0.12	0.29	0.02	1.7	1.02	0.88	0.143333333333	1.2
ENSMUSG00000026304	Rab17	RAB17, member RAS oncogene family [Source:MGI Symbol;Acc:MGI:104640]	3.51039104266	1.81163174959	0.00577390370505	0.490122891592	yes	up	4.66	3.04	0.91	0.54	1.45	0.86	2.87	0.95
ENSMUSG00000026475	Rgs16	regulator of G-protein signaling 16 [Source:MGI Symbol;Acc:MGI:108407]	2.46217168142	1.29993136105	6.39820547327E-5	0.0521686408088	yes	up	19.09	10.23	12.79	6.28	7.41	4.67	14.0366666667	6.12
ENSMUSG00000026479	Lamc2	laminin, gamma 2 [Source:MGI Symbol;Acc:MGI:99913]	0.411719679091	-1.28026568765	0.000729580762517	0.189068992369	yes	down	2.86	5.82	2.72	10.88	6.57	11.65	3.8	9.7
ENSMUSG00000026574	Dpt	dermatopontin [Source:MGI Symbol;Acc:MGI:1928392]	2.01913095241	1.01373448088	0.0386033714364	0.899369187977	yes	up	458.22	581.17	99.82	170.89	162.71	269.11	379.736666667	200.903333333
ENSMUSG00000026712	Mrc1	mannose receptor, C type 1 [Source:MGI Symbol;Acc:MGI:97142]	2.13576014673	1.09474963647	0.00180047104427	0.313561646526	yes	up	79.63	92.72	190.78	67.54	73.54	39.65	121.043333333	60.2433333333
ENSMUSG00000026822	Lcn2	lipocalin 2 [Source:MGI Symbol;Acc:MGI:96757]	0.260083780616	-1.94295166237	0.032780660885	0.857773144237	yes	down	8.26	54.15	22.94	227.36	49.82	82.63	28.45	119.936666667
ENSMUSG00000027016	Zfp385b	zinc finger protein 385B [Source:MGI Symbol;Acc:MGI:2444734]	0.158989576184	-2.65299591353	0.0238804507896	0.774497255867	yes	down	0.03	0.04	0.04	0.5	0.55	0.28	0.0366666666667	0.443333333333
ENSMUSG00000027188	Pamr1	peptidase domain containing associated with muscle regeneration 1 [Source:MGI Symbol;Acc:MGI:2445082]	0.108657366962	-3.20214210242	8.38586577876E-5	0.0626773584747	yes	down	0.08	0.14	0.02	1	0.56	0.69	0.08	0.75
ENSMUSG00000027208	Fgf7	fibroblast growth factor 7 [Source:MGI Symbol;Acc:MGI:95521]	3.88573483165	1.95818745262	0.0108120482582	0.641811936445	yes	up	3.72	3.1	0.52	1.84	0.86	0.14	2.44666666667	0.946666666667
ENSMUSG00000027239	Mdk	midkine [Source:MGI Symbol;Acc:MGI:96949]	0.272451434613	-1.87592900734	0.0368024828315	0.886653148534	yes	down	0.38	0.92	0.69	4.68	2.01	0.91	0.663333333333	2.53333333333
ENSMUSG00000027603	Ggt7	gamma-glutamyltransferase 7 [Source:MGI Symbol;Acc:MGI:1913385]	3.87989049957	1.95601593644	0.00194744413186	0.329558989032	yes	up	8.96	5.89	4.86	0.32	3.1	1.34	6.57	1.58666666667
ENSMUSG00000027820	Mme	membrane metallo endopeptidase [Source:MGI Symbol;Acc:MGI:97004]	3.83401815343	1.93885716794	1.05386030003E-6	0.00231149864406	yes	up	17.19	14.92	6.37	3.88	4.21	2.46	12.8266666667	3.51666666667
ENSMUSG00000027831	Veph1	ventricular zone expressed PH domain-containing 1 [Source:MGI Symbol;Acc:MGI:1920039]	0.0392706140241	-4.67040603403	0.00579251048152	0.490122891592	yes	down	0.01	0	0	0.11	0.14	0.07	0.00333333333333	0.106666666667
ENSMUSG00000027894	Slc6a17	solute carrier family 6 (neurotransmitter transporter), member 17 [Source:MGI Symbol;Acc:MGI:2442535]	8.7427593398	3.12808868677	0.0155290142269	0.718903852673	yes	up	0	1.02	0.53	0.22	0.03	0.02	0.516666666667	0.09
ENSMUSG00000027901	Dennd2d	DENN/MADD domain containing 2D [Source:MGI Symbol;Acc:MGI:2181193]	2.69478690623	1.4301711945	0.0207370107081	0.74962130492	yes	up	0.88	1.44	4.44	1.03	0.43	1.17	2.25333333333	0.876666666667
ENSMUSG00000028369	Svep1	sushi, von Willebrand factor type A, EGF and pentraxin domain containing 1 [Source:MGI Symbol;Acc:MGI:1928849]	0.265253543976	-1.91455606818	0.00205918338222	0.343874152591	yes	down	0.05	0.2	0.12	0.61	0.18	0.68	0.123333333333	0.49
ENSMUSG00000028469	Npr2	natriuretic peptide receptor 2 [Source:MGI Symbol;Acc:MGI:97372]	0.306122447904	-1.70781925358	0.000358744173528	0.137482131238	yes	down	0.55	2.05	0.85	4.83	3.27	2.34	1.15	3.48
ENSMUSG00000028532	Cachd1	cache domain containing 1 [Source:MGI Symbol;Acc:MGI:2444177]	0.370043466013	-1.43423335248	0.0289306927633	0.832270348801	yes	down	2.11	0.71	0.11	0.93	0.49	1.49	0.976666666667	0.97
ENSMUSG00000028600	Podn	podocan [Source:MGI Symbol;Acc:MGI:2674939]	0.273263115198	-1.87163735552	0.0190053648857	0.744223369051	yes	down	0.14	0.99	0.09	2.25	1.59	1.54	0.406666666667	1.79333333333
ENSMUSG00000028655	Mfsd2a	major facilitator superfamily domain containing 2A [Source:MGI Symbol;Acc:MGI:1923824]	0.47062241035	-1.08735807367	0.0176221519871	0.735130610103	yes	down	1.14	2.18	0.79	3.64	3.33	3.25	1.37	3.40666666667
ENSMUSG00000028730	Cfap57	cilia and flagella associated protein 57 [Source:MGI Symbol;Acc:MGI:2686209]	0.117621080109	-3.08778145102	1.15974399579E-6	0.00231149864406	yes	down	1.15	0.61	0.36	10.47	7.85	1.09	0.706666666667	6.47
ENSMUSG00000028758	Kif17	kinesin family member 17 [Source:MGI Symbol;Acc:MGI:1098229]	25.0833669906	4.64865911187	0.0349021488991	0.875560650429	yes	up	0	0.06	0.48	0	0	0.03	0.18	0.01
ENSMUSG00000028780	Sema3c	sema domain, immunoglobulin domain (Ig), short basic domain, secreted, (semaphorin) 3C [Source:MGI Symbol;Acc:MGI:107557]	0.302353342312	-1.72569256779	0.0161887554235	0.718903852673	yes	down	0.38	1.17	0.07	1.86	1.4	1.39	0.54	1.55
ENSMUSG00000028972	Car6	carbonic anhydrase 6 [Source:MGI Symbol;Acc:MGI:1333786]	5.91819416249	2.56515702885	0.00614338334772	0.512558188332	yes	up	0.59	1.03	2.11	0.12	0.66	0.25	1.24333333333	0.343333333333
ENSMUSG00000029074	Ttll10	tubulin tyrosine ligase-like family, member 10 [Source:MGI Symbol;Acc:MGI:1921855]	0.0429602568169	-4.54085357198	0.0439281950397	1	yes	down	0	0	0	0.09	0.11	0.38	0	0.193333333333
ENSMUSG00000029108	Pcdh7	protocadherin 7 [Source:MGI Symbol;Acc:MGI:1860487]	0.144647170371	-2.78938999375	0.0094729356006	0.62016612702	yes	down	0.33	0.92	0.3	6.96	7.22	0.81	0.516666666667	4.99666666667
ENSMUSG00000029161	Cgref1	cell growth regulator with EF hand domain 1 [Source:MGI Symbol;Acc:MGI:1915817]	2.41543633673	1.27228382839	0.0120145794709	0.669309088662	yes	up	4.76	4.95	17.59	3.27	4.62	4.59	9.1	4.16
ENSMUSG00000029223	Uchl1	ubiquitin carboxy-terminal hydrolase L1 [Source:MGI Symbol;Acc:MGI:103149]	2.36493591172	1.24180108796	0.00167260844201	0.305850206499	yes	up	9.43	6.18	12.79	4.58	5.14	4.29	9.46666666667	4.67
ENSMUSG00000029307	Dmp1	dentin matrix protein 1 [Source:MGI Symbol;Acc:MGI:94910]	3.02897791611	1.59883105966	0.0217339448588	0.7550562401	yes	up	0.81	1.2	0.34	0.17	0.3	0.34	0.783333333333	0.27
ENSMUSG00000029321	Slc10a6	solute carrier family 10 (sodium/bile acid cotransporter family), member 6 [Source:MGI Symbol;Acc:MGI:1923000]	3.86216768685	1.9494108043	0.030252929398	0.840996423593	yes	up	0.29	0.66	4.06	0.85	0.35	0.19	1.67	0.463333333333
ENSMUSG00000029371	Cxcl5	chemokine (C-X-C motif) ligand 5 [Source:MGI Symbol;Acc:MGI:1096868]	0.218386945127	-2.19504147839	0.0368950309544	0.886653148534	yes	down	0.14	0.08	0.22	1.26	0.84	0.16	0.146666666667	0.753333333333
ENSMUSG00000029379	Cxcl3	chemokine (C-X-C motif) ligand 3 [Source:MGI Symbol;Acc:MGI:3037818]	2.41376840487	1.2712872597	0.0498138812844	0.972760403028	yes	up	5.49	3.26	7.32	1.44	4.57	0.68	5.35666666667	2.23
ENSMUSG00000029381	Shroom3	shroom family member 3 [Source:MGI Symbol;Acc:MGI:1351655]	0.33865020665	-1.56213221877	0.0002725154914	0.120479493715	yes	down	0.44	1.05	0.32	2.16	1.15	2.22	0.603333333333	1.84333333333
ENSMUSG00000029417	Cxcl9	chemokine (C-X-C motif) ligand 9 [Source:MGI Symbol;Acc:MGI:1352449]	0.360780378824	-1.47080721567	0.0289981585462	0.832270348801	yes	down	1.22	2.25	0.48	7.84	3.44	0.9	1.31666666667	4.06
ENSMUSG00000029490	Mfsd7a	major facilitator superfamily domain containing 7A [Source:MGI Symbol;Acc:MGI:2442629]	2.27687578122	1.18705558497	0.0167741509802	0.725021314911	yes	up	1.95	2.41	5.17	2.73	0.73	2.1	3.17666666667	1.85333333333
ENSMUSG00000029636	Wasf3	WASP family, member 3 [Source:MGI Symbol;Acc:MGI:2658986]	2.3437262478	1.22880406976	0.0126789233967	0.679362716447	yes	up	12.83	7.71	11.14	1.02	2.6	7.95	10.56	3.85666666667
ENSMUSG00000029659	Medag	mesenteric estrogen dependent adipogenesis [Source:MGI Symbol;Acc:MGI:1917967]	2.96844849588	1.56970908182	0.000788604008136	0.189993999303	yes	up	15.52	12.8	3.79	2.81	4.97	3.9	10.7033333333	3.89333333333
ENSMUSG00000029765	Plxna4	plexin A4 [Source:MGI Symbol;Acc:MGI:2179061]	0.424317218091	-1.23678487289	0.00246342095055	0.370374597338	yes	down	2.62	3.25	1.12	8.28	6.26	3.28	2.33	5.94
ENSMUSG00000029778	Adcyap1r1	adenylate cyclase activating polypeptide 1 receptor 1 [Source:MGI Symbol;Acc:MGI:108449]	0.242623796485	-2.0432070383	0.0477521475531	0.95480261002	yes	down	0.06	0.11	0.14	0.25	0.2	1.64	0.103333333333	0.696666666667
ENSMUSG00000029859	Epha1	Eph receptor A1 [Source:MGI Symbol;Acc:MGI:107381]	0.265597577686	-1.91268610587	0.0293925764598	0.834538648058	yes	down	0.04	0.19	0.12	0.58	0.16	0.65	0.116666666667	0.463333333333
ENSMUSG00000030091	Nup210	nucleoporin 210 [Source:MGI Symbol;Acc:MGI:1859555]	0.490241171359	-1.0284364454	0.000460161452723	0.151731200394	yes	down	2.15	4.05	2.08	5.32	5.16	6.62	2.76	5.7
ENSMUSG00000030093	Wnt7a	wingless-type MMTV integration site family, member 7A [Source:MGI Symbol;Acc:MGI:98961]	0.0805878429672	-3.63329397154	0.000439602364735	0.151731200394	yes	down	0.04	0.09	0	1.03	0.24	0.47	0.0433333333333	0.58
ENSMUSG00000030114	Klrg1	killer cell lectin-like receptor subfamily G, member 1 [Source:MGI Symbol;Acc:MGI:1355294]	5.78293503758	2.53180189574	0.00718536365337	0.541559047119	yes	up	0.74	0.62	2.54	0.1	0.47	0.14	1.3	0.236666666667
ENSMUSG00000030165	Klrd1	killer cell lectin-like receptor, subfamily D, member 1 [Source:MGI Symbol;Acc:MGI:1196275]	5.07528154442	2.34348785609	0.0127717517836	0.679362716447	yes	up	0.79	2.05	3.08	0.45	0.43	0.27	1.97333333333	0.383333333333
ENSMUSG00000030325	Klrb1c	killer cell lectin-like receptor subfamily B member 1C [Source:MGI Symbol;Acc:MGI:107538]	4.21813678339	2.0766058788	0.0297790153334	0.838580811695	yes	up	0.17	0.45	1.85	0.2	0.14	0.36	0.823333333333	0.233333333333
ENSMUSG00000030340	Scnn1a	sodium channel, nonvoltage-gated 1 alpha [Source:MGI Symbol;Acc:MGI:101782]	0.201424138413	-2.31169151044	0.0273934236757	0.809527568197	yes	down	1.94	5.53	0.29	15.62	9.17	15.97	2.58666666667	13.5866666667
ENSMUSG00000030739	Myh14	myosin, heavy polypeptide 14 [Source:MGI Symbol;Acc:MGI:1919210]	0.288386892125	-1.79392250276	0.0016013817266	0.302374583282	yes	down	4.87	7.91	1.51	14.85	8.23	15.37	4.76333333333	12.8166666667
ENSMUSG00000030800	Prss8	protease, serine 8 (prostasin) [Source:MGI Symbol;Acc:MGI:1923810]	0.263642760207	-1.92334371492	0.0164608174653	0.719210102396	yes	down	0.49	1.48	0.11	2.24	1.26	4.97	0.693333333333	2.82333333333
ENSMUSG00000030825	Hsd17b14	hydroxysteroid (17-beta) dehydrogenase 14 [Source:MGI Symbol;Acc:MGI:1913315]	3.7498728267	1.90684166883	0.0370237376018	0.887876744787	yes	up	6.1	2.53	3.59	1.33	1.54	2.39	4.07333333333	1.75333333333
ENSMUSG00000030849	Fgfr2	fibroblast growth factor receptor 2 [Source:MGI Symbol;Acc:MGI:95523]	0.255549484955	-1.96832541121	0.0160132223397	0.718903852673	yes	down	0.3	2.07	0.1	4.67	1.19	3.78	0.823333333333	3.21333333333
ENSMUSG00000030873	Scnn1b	sodium channel, nonvoltage-gated 1 beta [Source:MGI Symbol;Acc:MGI:104696]	0.301748681193	-1.72858062926	0.0220312861514	0.755635202647	yes	down	0.92	1.36	0.05	3.2	1.67	3.37	0.776666666667	2.74666666667
ENSMUSG00000031119	Gpc4	glypican 4 [Source:MGI Symbol;Acc:MGI:104902]	0.42443360906	-1.23638919334	0.00232287551802	0.357190039629	yes	down	1.22	1.7	0.7	3.01	3.16	2.95	1.20666666667	3.04
ENSMUSG00000031274	Col4a5	collagen, type IV, alpha 5 [Source:MGI Symbol;Acc:MGI:88456]	0.296892574053	-1.75198708614	0.0164787240542	0.719210102396	yes	down	0.3	0.93	0.03	1.28	0.97	1.66	0.42	1.30333333333
ENSMUSG00000031351	Zfp185	zinc finger protein 185 [Source:MGI Symbol;Acc:MGI:108095]	0.111340709431	-3.1669469141	0.0197751301276	0.745439265464	yes	down	0.02	0.05	0	0.26	0.06	0.29	0.0233333333333	0.203333333333
ENSMUSG00000031375	Bgn	biglycan [Source:MGI Symbol;Acc:MGI:88158]	0.480760902656	-1.05660851963	0.0214309437775	0.7550562401	yes	down	28.32	42.5	8.16	60.02	44.22	66.18	26.3266666667	56.8066666667
ENSMUSG00000031494	Cd209a	CD209a antigen [Source:MGI Symbol;Acc:MGI:2157942]	3.75264154163	1.90790648825	0.0301321542804	0.840996423593	yes	up	0.75	1.49	0.64	0.32	0.36	0.47	0.96	0.383333333333
ENSMUSG00000031595	Pdgfrl	platelet-derived growth factor receptor-like [Source:MGI Symbol;Acc:MGI:1916047]	0.256107724327	-1.96517732895	0.0450506937206	0.949219026873	yes	down	0.38	0.32	0	1.27	0.84	0.81	0.233333333333	0.973333333333
ENSMUSG00000031712	Il15	interleukin 15 [Source:MGI Symbol;Acc:MGI:103014]	2.60969498121	1.38388119575	0.00374569359252	0.436288566452	yes	up	4.9	9.75	13.21	4.12	2.62	1.25	9.28666666667	2.66333333333
ENSMUSG00000031734	Irx3	Iroquois related homeobox 3 [Source:MGI Symbol;Acc:MGI:1197522]	0.3915013114	-1.35291095481	0.0042372716412	0.441503179229	yes	down	0.53	0.9	0.51	2.11	1.15	2.04	0.646666666667	1.76666666667
ENSMUSG00000031980	Agt	angiotensinogen (serpin peptidase inhibitor, clade A, member 8) [Source:MGI Symbol;Acc:MGI:87963]	3.37103914251	1.75319337914	0.000137972047062	0.0780099051999	yes	up	42.93	17.86	11.85	5.46	7.65	9.94	24.2133333333	7.68333333333
ENSMUSG00000031995	St14	suppression of tumorigenicity 14 (colon carcinoma) [Source:MGI Symbol;Acc:MGI:1338881]	0.377069007571	-1.40709951895	0.0144568942864	0.714841368292	yes	down	0.55	1.94	0.37	3.55	1.74	2.86	0.953333333333	2.71666666667
ENSMUSG00000032060	Cryab	crystallin, alpha B [Source:MGI Symbol;Acc:MGI:88516]	0.434614102611	-1.2021931062	0.00874290587374	0.591678941479	yes	down	7.51	15.14	4.76	23.89	17.45	26.43	9.13666666667	22.59
ENSMUSG00000032085	Tagln	transgelin [Source:MGI Symbol;Acc:MGI:106012]	0.446292720649	-1.16393781949	0.00114378919223	0.244253458693	yes	down	7	11.03	4.67	16.93	17.39	19.57	7.56666666667	17.9633333333
ENSMUSG00000032091	Tmprss4	transmembrane protease, serine 4 [Source:MGI Symbol;Acc:MGI:2384877]	0.217645078595	-2.19995069671	0.040747856117	0.919100046076	yes	down	0.12	0.59	0	1.49	0.32	1.54	0.236666666667	1.11666666667
ENSMUSG00000032226	Gcnt3	glucosaminyl (N-acetyl) transferase 3, mucin type [Source:MGI Symbol;Acc:MGI:1919327]	0.212687696582	-2.23319151525	0.0389094897761	0.905247939681	yes	down	0	0.08	0.06	0.32	0.29	0.1	0.0466666666667	0.236666666667
ENSMUSG00000032357	Tinag	tubulointerstitial nephritis antigen [Source:MGI Symbol;Acc:MGI:1349477]	0.15327305741	-2.70582397491	0.00682529251484	0.532313465788	yes	down	0.13	0.24	0	1.2	0.66	0.74	0.123333333333	0.866666666667
ENSMUSG00000032420	Nt5e	5' nucleotidase, ecto [Source:MGI Symbol;Acc:MGI:99782]	2.61261780695	1.385496092	0.00214692294343	0.346950484318	yes	up	49.76	48.32	12.17	11.51	19.64	14.01	36.75	15.0533333333
ENSMUSG00000033295	Ptprf	protein tyrosine phosphatase, receptor type, F [Source:MGI Symbol;Acc:MGI:102695]	0.258460723631	-1.95198303341	0.0303553420436	0.840996423593	yes	down	1.57	3.04	0.24	6.78	3.29	7.88	1.61666666667	5.98333333333
ENSMUSG00000033327	Tnxb	tenascin XB [Source:MGI Symbol;Acc:MGI:1932137]	0.369333667298	-1.4370033148	0.00879634175576	0.591678941479	yes	down	1.09	0.63	0.88	0.99	1.25	5	0.866666666667	2.41333333333
ENSMUSG00000033389	Arhgap44	Rho GTPase activating protein 44 [Source:MGI Symbol;Acc:MGI:2144423]	0.237878310304	-2.07170436177	0.00698250145371	0.536226738194	yes	down	0.16	0.85	0.05	1.85	1.03	1.73	0.353333333333	1.53666666667
ENSMUSG00000033538	Casp4	caspase 4, apoptosis-related cysteine peptidase [Source:MGI Symbol;Acc:MGI:107700]	2.02564122742	1.01837867303	0.0143816167694	0.714841368292	yes	up	17.78	26.74	43.51	25.04	12.23	7.05	29.3433333333	14.7733333333
ENSMUSG00000033585	Ndn	necdin, MAGE family member [Source:MGI Symbol;Acc:MGI:97290]	5.55635353295	2.4741383963	0.00723031230279	0.542458322085	yes	up	0.05	1.17	4.37	0.35	0.22	0.48	1.86333333333	0.35
ENSMUSG00000033590	Myo5c	myosin VC [Source:MGI Symbol;Acc:MGI:2442485]	0.280567703757	-1.83357914549	0.0150414674661	0.714841368292	yes	down	0.2	0.8	0.1	1.3	0.5	1.7	0.366666666667	1.16666666667
ENSMUSG00000033825	Tpsb2	tryptase beta 2 [Source:MGI Symbol;Acc:MGI:96942]	12.068970413	3.59323070193	0.0174580580095	0.735130610103	yes	up	0	0.63	3.86	0.21	0.2	0	1.49666666667	0.136666666667
ENSMUSG00000033965	Slc16a2	solute carrier family 16 (monocarboxylic acid transporters), member 2 [Source:MGI Symbol;Acc:MGI:1203732]	0.355804500562	-1.49084333555	0.0221235812406	0.757352672316	yes	down	0.69	0.78	0.13	1.56	0.77	1.44	0.533333333333	1.25666666667
ENSMUSG00000033998	Kcnk1	potassium channel, subfamily K, member 1 [Source:MGI Symbol;Acc:MGI:109322]	0.161872602417	-2.62706927047	0.00479677940938	0.460131706126	yes	down	0.12	0.27	0.05	1.09	0.33	1.06	0.146666666667	0.826666666667
ENSMUSG00000034059	Ypel4	yippee like 4 [Source:MGI Symbol;Acc:MGI:3605071]	2.76448453294	1.46701049995	0.0148874797855	0.714841368292	yes	up	2.95	1.44	1.19	0.63	0.98	0.61	1.86	0.74
ENSMUSG00000034161	Scx	scleraxis [Source:MGI Symbol;Acc:MGI:102934]	0.276457552089	-1.85487011205	0.0408729888453	0.919100046076	yes	down	0.1	0.27	0.35	1.1	0.97	0.54	0.24	0.87
ENSMUSG00000034324	Tmem132c	transmembrane protein 132C [Source:MGI Symbol;Acc:MGI:2443061]	0.163043976345	-2.61666695314	0.00768675137207	0.556104657098	yes	down	0	0.16	0.06	0.54	0.19	0.33	0.0733333333333	0.353333333333
ENSMUSG00000034353	Ramp1	receptor (calcitonin) activity modifying protein 1 [Source:MGI Symbol;Acc:MGI:1858418]	0.327153079198	-1.61196224533	0.0168543811081	0.725021314911	yes	down	0.54	0.89	0.13	2.38	1.65	1.21	0.52	1.74666666667
ENSMUSG00000034382	AI661453	expressed sequence AI661453 [Source:MGI Symbol;Acc:MGI:2146908]	0.441421584536	-1.17977091896	0.00530869963076	0.476137269883	yes	down	0.57	0.62	0.27	1.37	1.3	1.46	0.486666666667	1.37666666667
ENSMUSG00000034486	Gbx2	gastrulation brain homeobox 2 [Source:MGI Symbol;Acc:MGI:95668]	0.372707591126	-1.42388389141	0.0102600019185	0.630287378128	yes	down	0.66	0.9	0.76	2.07	2.36	0.92	0.773333333333	1.78333333333
ENSMUSG00000034520	Gjc1	gap junction protein, gamma 1 [Source:MGI Symbol;Acc:MGI:95718]	0.493815533845	-1.01795587516	0.00465990132797	0.455294241126	yes	down	3.86	7.37	6.16	16.64	16.37	7.65	5.79666666667	13.5533333333
ENSMUSG00000034614	Pik3ip1	phosphoinositide-3-kinase interacting protein 1 [Source:MGI Symbol;Acc:MGI:1917016]	2.34559650488	1.22995485886	0.0129013593464	0.680660541045	yes	up	4.45	2.63	7.07	2.69	2.71	1.38	4.71666666667	2.26
ENSMUSG00000034795	Ccdc122	coiled-coil domain containing 122 [Source:MGI Symbol;Acc:MGI:1918358]	2.27455709992	1.18558565214	0.0076475768482	0.556104657098	yes	up	3.52	6.83	11.32	3.97	3.8	2.9	7.22333333333	3.55666666667
ENSMUSG00000034839	Larp6	La ribonucleoprotein domain family, member 6 [Source:MGI Symbol;Acc:MGI:1914807]	2.18202391262	1.12566691212	0.0274676384673	0.810372958187	yes	up	2.66	1.17	1.28	0.83	1.03	0.65	1.70333333333	0.836666666667
ENSMUSG00000034842	Art3	ADP-ribosyltransferase 3 [Source:MGI Symbol;Acc:MGI:1202729]	2.03680770655	1.026309783	0.0163952251226	0.719064910146	yes	up	9.59	10.48	6.16	6.67	3.08	6.42	8.74333333333	5.39
ENSMUSG00000034981	Parm1	prostate androgen-regulated mucin-like protein 1 [Source:MGI Symbol;Acc:MGI:2443349]	0.280714578533	-1.83282410467	0.00436670410263	0.441503179229	yes	down	0.07	0.22	0.13	0.75	0.6	0.28	0.14	0.543333333333
ENSMUSG00000035413	Tmem98	transmembrane protein 98 [Source:MGI Symbol;Acc:MGI:1923457]	0.386288867263	-1.37224799479	0.0372322114606	0.889309466286	yes	down	1.28	2.54	0.23	3.74	3.18	4.33	1.35	3.75
ENSMUSG00000035441	Myo1d	myosin ID [Source:MGI Symbol;Acc:MGI:107728]	0.423539665023	-1.23943100879	0.0210121225404	0.74962130492	yes	down	1.79	2.27	0.35	3.65	2.74	4.71	1.47	3.7
ENSMUSG00000035498	Cdcp1	CUB domain containing protein 1 [Source:MGI Symbol;Acc:MGI:2442010]	0.260455264956	-1.94089249424	0.0477616161879	0.95480261002	yes	down	0.09	0.38	0	0.71	0.4	0.72	0.156666666667	0.61
ENSMUSG00000035506	Slc12a8	solute carrier family 12 (potassium/chloride transporters), member 8 [Source:MGI Symbol;Acc:MGI:2443672]	5.89457833958	2.55938861572	0.0359710953382	0.882775057629	yes	up	0.07	0.44	1.2	0.06	0.08	0.06	0.57	0.0666666666667
ENSMUSG00000035615	Frmpd1	FERM and PDZ domain containing 1 [Source:MGI Symbol;Acc:MGI:2446274]	0.106141760375	-3.23593571354	0.0244732201223	0.778369898144	yes	down	0.01	0.02	0	0.2	0.08	0.09	0.01	0.123333333333
ENSMUSG00000035638	Muc20	mucin 20 [Source:MGI Symbol;Acc:MGI:2385039]	0.259147614959	-1.94815397882	0.0102160585223	0.630287378128	yes	down	0.29	0.33	0.06	1.18	0.39	1.35	0.226666666667	0.973333333333
ENSMUSG00000035775	Krt20	keratin 20 [Source:MGI Symbol;Acc:MGI:1914059]	0.291945696047	-1.77622805225	0.0322683330665	0.853730617327	yes	down	0.4	0.46	3.03	7.74	5.87	0.65	1.29666666667	4.75333333333
ENSMUSG00000035783	Acta2	actin alpha 2, smooth muscle, aorta [Source:MGI Symbol;Acc:MGI:87909]	0.435807995703	-1.19823542928	0.00576772474251	0.490122891592	yes	down	14.03	21.62	5.08	26.87	31.58	41.34	13.5766666667	33.2633333333
ENSMUSG00000035805	Mlc1	megalencephalic leukoencephalopathy with subcortical cysts 1 homolog (human) [Source:MGI Symbol;Acc:MGI:2157910]	0.248071569066	-2.01117169427	0.0259426299781	0.791289438734	yes	down	0.33	0.99	0	2.31	1.04	2.33	0.44	1.89333333333
ENSMUSG00000035829	Ppp1r26	protein phosphatase 1, regulatory subunit 26 [Source:MGI Symbol;Acc:MGI:2685193]	0.247844522633	-2.0124927193	0.0408876037891	0.919100046076	yes	down	0.01	0.1	0.03	0.18	0.13	0.16	0.0466666666667	0.156666666667
ENSMUSG00000035930	Chst4	carbohydrate sulfotransferase 4 [Source:MGI Symbol;Acc:MGI:1349479]	0.0303443702991	-5.04242730739	0.0189621193225	0.744223369051	yes	down	0	0	0	0.23	0.03	0.37	0	0.21
ENSMUSG00000036098	Myrf	myelin regulatory factor [Source:MGI Symbol;Acc:MGI:2684944]	0.267797284726	-1.90078676205	0.000149619579851	0.0789375300989	yes	down	0.28	0.78	0.12	1.24	0.95	1.81	0.393333333333	1.33333333333
ENSMUSG00000036334	Igsf10	immunoglobulin superfamily, member 10 [Source:MGI Symbol;Acc:MGI:1923481]	0.442952813681	-1.17477507352	0.0479693861558	0.95480261002	yes	down	0.22	0.59	0.78	1.98	1.58	0.33	0.53	1.29666666667
ENSMUSG00000036446	Lum	lumican [Source:MGI Symbol;Acc:MGI:109347]	4.19561870291	2.068883572	5.75456729646E-6	0.00737402103836	yes	up	256.86	235.64	59.2	65.95	45.19	31.71	183.9	47.6166666667
ENSMUSG00000036545	Adamts2	a disintegrin-like and metallopeptidase (reprolysin type) with thrombospondin type 1 motif, 2 [Source:MGI Symbol;Acc:MGI:1347356]	0.447095634922	-1.16134463424	0.000917728330625	0.211053984548	yes	down	0.77	1.01	0.61	1.77	1.45	2.44	0.796666666667	1.88666666667
ENSMUSG00000036687	Tmem184a	transmembrane protein 184a [Source:MGI Symbol;Acc:MGI:2385897]	0.160449537895	-2.63980846032	0.00590764715545	0.49751819096	yes	down	0.03	0.43	0.03	2.87	0.58	2.98	0.163333333333	2.14333333333
ENSMUSG00000036885	Arhgef26	Rho guanine nucleotide exchange factor (GEF) 26 [Source:MGI Symbol;Acc:MGI:1918053]	0.382738629987	-1.38556857465	0.0337589800497	0.863296551116	yes	down	0.95	1.1	0.09	1.8	1.54	2.09	0.713333333333	1.81
ENSMUSG00000037202	Prf1	perforin 1 (pore forming protein) [Source:MGI Symbol;Acc:MGI:97551]	8.699929058	3.12100363681	9.51282151871E-8	0.000341281984805	yes	up	4.79	3.91	19.71	1.2	1.78	0.64	9.47	1.20666666667
ENSMUSG00000037405	Icam1	intercellular adhesion molecule 1 [Source:MGI Symbol;Acc:MGI:96392]	0.355139295077	-1.4935430959	0.00022329721247	0.102705266597	yes	down	8.47	14.52	4.26	32.62	19.13	30.26	9.08333333333	27.3366666667
ENSMUSG00000037416	Dmxl1	Dmx-like 1 [Source:MGI Symbol;Acc:MGI:2443926]	4.23343492808	2.08182871364	0.0293166800545	0.834538648058	yes	up	9.42	11.46	79.67	10.85	8.19	5.9	33.5166666667	8.31333333333
ENSMUSG00000037440	Vnn1	vanin 1 [Source:MGI Symbol;Acc:MGI:108395]	0.147282805849	-2.7633390784	0.00311555282696	0.400645628008	yes	down	0.48	0.35	0	3.06	0.62	0.83	0.276666666667	1.50333333333
ENSMUSG00000037621	Atoh8	atonal bHLH transcription factor 8 [Source:MGI Symbol;Acc:MGI:1918343]	0.271032733774	-1.88346099238	0.0193583547251	0.745172032313	yes	down	0.2	0.48	0.1	0.78	0.41	1.04	0.26	0.743333333333
ENSMUSG00000037664	Cdkn1c	cyclin-dependent kinase inhibitor 1C (P57) [Source:MGI Symbol;Acc:MGI:104564]	0.361907831059	-1.46630576941	0.0206418784233	0.74962130492	yes	down	0.44	2.01	1.06	4.2	1.37	5.49	1.17	3.68666666667
ENSMUSG00000037798	Mat1a	methionine adenosyltransferase I, alpha [Source:MGI Symbol;Acc:MGI:88017]	0.154713190919	-2.692331888	0.00470905623664	0.456600274448	yes	down	0.06	0.19	0	0.88	0.38	0.55	0.0833333333333	0.603333333333
ENSMUSG00000038146	Notch3	notch 3 [Source:MGI Symbol;Acc:MGI:99460]	0.458847953995	-1.12391192024	2.80815146175E-6	0.00419771841008	yes	down	1.89	2.03	2.28	4.41	2.74	3.54	2.06666666667	3.56333333333
ENSMUSG00000038156	Spon1	spondin 1, (f-spondin) extracellular matrix protein [Source:MGI Symbol;Acc:MGI:2385287]	0.404304319115	-1.30648647913	0.0175244391992	0.735130610103	yes	down	0.35	1.99	0.57	3.02	1.62	2.95	0.97	2.53
ENSMUSG00000038295	Atg9b	autophagy related 9B [Source:MGI Symbol;Acc:MGI:2685420]	2.05981462579	1.04251450707	0.00866683810734	0.589774449842	yes	up	14.71	10	32.94	12.91	10.24	10.18	19.2166666667	11.11
ENSMUSG00000038402	Foxf2	forkhead box F2 [Source:MGI Symbol;Acc:MGI:1347479]	0.482296744086	-1.05200702418	0.016301115916	0.718903852673	yes	down	1.05	2.25	2.46	6.13	4.21	2.5	1.92	4.28
ENSMUSG00000038415	Foxq1	forkhead box Q1 [Source:MGI Symbol;Acc:MGI:1298228]	0.0455496341273	-4.456416724	0.012789685394	0.679362716447	yes	down	0.01	0	0	0.17	0.05	0.08	0.00333333333333	0.1
ENSMUSG00000038418	Egr1	early growth response 1 [Source:MGI Symbol;Acc:MGI:95295]	0.451506106681	-1.1471825944	0.00467020517155	0.455294241126	yes	down	1.75	5.28	2.56	10.45	5.73	6.16	3.19666666667	7.44666666667
ENSMUSG00000038463	Olfml2b	olfactomedin-like 2B [Source:MGI Symbol;Acc:MGI:2443310]	2.66622007925	1.4147958705	1.09813578168E-5	0.0131322397679	yes	up	30.93	20.78	17.23	6.8	11.29	9.44	22.98	9.17666666667
ENSMUSG00000038670	Mybpc2	myosin binding protein C, fast-type [Source:MGI Symbol;Acc:MGI:1336170]	0.173870610108	-2.52391400488	0.04265103193	0.935298546162	yes	down	0.02	0.05	0.02	0.24	0.16	0.09	0.03	0.163333333333
ENSMUSG00000038725	Pkhd1l1	polycystic kidney and hepatic disease 1-like 1 [Source:MGI Symbol;Acc:MGI:2183153]	0.104883132409	-3.25314541646	0.000125828442503	0.0780099051999	yes	down	0	0.28	0.02	0.15	0.08	0.49	0.1	0.24
ENSMUSG00000038764	Ptpn3	protein tyrosine phosphatase, non-receptor type 3 [Source:MGI Symbol;Acc:MGI:105307]	0.292831599151	-1.77185685316	0.0158664676619	0.718903852673	yes	down	0.08	0.21	0.09	0.79	0.34	0.36	0.126666666667	0.496666666667
ENSMUSG00000038859	Baiap2l1	BAI1-associated protein 2-like 1 [Source:MGI Symbol;Acc:MGI:1914148]	0.488289463897	-1.03419144644	0.0345926186153	0.871520214495	yes	down	1.85	2.49	0.84	6.29	3.46	2.03	1.72666666667	3.92666666667
ENSMUSG00000039238	Zfp750	zinc finger protein 750 [Source:MGI Symbol;Acc:MGI:2442210]	0.0919512246304	-3.44298740082	0.000169497239621	0.086869756695	yes	down	0.02	0.1	0.04	0.79	0.85	0.24	0.0533333333333	0.626666666667
ENSMUSG00000039410	Prdm16	PR domain containing 16 [Source:MGI Symbol;Acc:MGI:1917923]	0.434063480304	-1.20402204756	0.0376856787684	0.88995373912	yes	down	0.59	0.5	0.54	0.75	0.25	1.01	0.543333333333	0.67
ENSMUSG00000039438	Ttc36	tetratricopeptide repeat domain 36 [Source:MGI Symbol;Acc:MGI:2384760]	0.146734488907	-2.76872008872	0.0250414342725	0.781205648662	yes	down	0	0.7	0.09	1.73	0.7	1.44	0.263333333333	1.29
ENSMUSG00000039529	Atp8b1	ATPase, class I, type 8B, member 1 [Source:MGI Symbol;Acc:MGI:1859665]	0.471550584367	-1.08451555431	0.0159795800152	0.718903852673	yes	down	0.31	1.07	0.37	1.33	0.68	1.15	0.583333333333	1.05333333333
ENSMUSG00000039611	Pgap4	post-GPI attachment to proteins GalNAc transferase 4 [Source:MGI Symbol;Acc:MGI:1914313]	0.330263783963	-1.59830931952	0.0442449650363	0.944934051129	yes	down	0.11	0.66	0.26	0.66	1.02	0.8	0.343333333333	0.826666666667
ENSMUSG00000039763	Dnajc28	DnaJ heat shock protein family (Hsp40) member C28 [Source:MGI Symbol;Acc:MGI:2181053]	2.74345520655	1.45599402056	0.0201054858076	0.745439265464	yes	up	0.48	1.01	0.42	0.25	0.15	0.24	0.636666666667	0.213333333333
ENSMUSG00000040197	Cd209e	CD209e antigen [Source:MGI Symbol;Acc:MGI:2157948]	33.9124195021	5.08374181287	0.0050349097538	0.46354023082	yes	up	0	0.1	2.15	0.04	0	0.03	0.75	0.0233333333333
ENSMUSG00000040254	Sema3d	sema domain, immunoglobulin domain (Ig), short basic domain, secreted, (semaphorin) 3D [Source:MGI Symbol;Acc:MGI:1860118]	3.2262281035	1.68984844474	0.0209157851119	0.74962130492	yes	up	0.37	0.71	2.69	0.79	0.23	0.46	1.25666666667	0.493333333333
ENSMUSG00000040284	Gzmg	granzyme G [Source:MGI Symbol;Acc:MGI:109253]	14.5540464545	3.86334841559	0.000143512480299	0.0780099051999	yes	up	29.16	26.96	124.02	5.46	6.57	0.78	60.0466666667	4.27
ENSMUSG00000040314	Ctsg	cathepsin G [Source:MGI Symbol;Acc:MGI:88563]	6.34142714244	2.66480755639	0.0252107499964	0.782405594179	yes	up	0.76	0.21	2.19	0.23	0.15	0.15	1.05333333333	0.176666666667
ENSMUSG00000040525	Cblc	Casitas B-lineage lymphoma c [Source:MGI Symbol;Acc:MGI:1931457]	0.127215441622	-2.97465429691	0.0459625205563	0.952520045002	yes	down	0	0.42	0	0.85	0.81	0.48	0.14	0.713333333333
ENSMUSG00000040543	Pitpnm3	PITPNM family member 3 [Source:MGI Symbol;Acc:MGI:2685726]	0.279894892013	-1.83704293643	0.0145563955353	0.714841368292	yes	down	0.23	0.27	0.03	0.46	0.26	0.54	0.176666666667	0.42
ENSMUSG00000040606	Kazn	kazrin, periplakin interacting protein [Source:MGI Symbol;Acc:MGI:1918779]	0.455687946037	-1.13388188632	0.0180076541223	0.735675401109	yes	down	1.42	0.56	0.47	1.43	0.85	1.34	0.816666666667	1.20666666667
ENSMUSG00000040703	Cyp2s1	cytochrome P450, family 2, subfamily s, polypeptide 1 [Source:MGI Symbol;Acc:MGI:1921384]	0.367481316524	-1.44425719254	0.0213879376456	0.7550562401	yes	down	0.44	1.84	0.37	3.38	1.21	3.52	0.883333333333	2.70333333333
ENSMUSG00000041120	Nbl1	NBL1, DAN family BMP antagonist [Source:MGI Symbol;Acc:MGI:104591]	0.403667793	-1.3087596102	0.00576470357522	0.490122891592	yes	down	2.13	6.77	1.99	11.74	7.26	9.87	3.63	9.62333333333
ENSMUSG00000041559	Fmod	fibromodulin [Source:MGI Symbol;Acc:MGI:1328364]	0.146771847678	-2.76835282365	0.0042915284388	0.441503179229	yes	down	0.33	0.21	0	2.87	0.94	0.32	0.18	1.37666666667
ENSMUSG00000041771	Slc24a4	solute carrier family 24 (sodium/potassium/calcium exchanger), member 4 [Source:MGI Symbol;Acc:MGI:2447362]	0.14405033632	-2.79535506606	0.0177142877599	0.735675401109	yes	down	0.04	0.06	0.01	0.46	0.12	0.58	0.0366666666667	0.386666666667
ENSMUSG00000042216	Sgsm1	small G protein signaling modulator 1 [Source:MGI Symbol;Acc:MGI:107320]	2.17662959902	1.1220959224	0.0466859856366	0.952520045002	yes	up	1.46	0.75	2.55	1.75	0.64	0.66	1.58666666667	1.01666666667
ENSMUSG00000042268	Slc26a9	solute carrier family 26, member 9 [Source:MGI Symbol;Acc:MGI:2444594]	0.347172675977	-1.52627468911	0.0480711148626	0.95480261002	yes	down	0.18	0.69	0.05	1.17	0.48	1.17	0.306666666667	0.94
ENSMUSG00000042429	Adora1	adenosine A1 receptor [Source:MGI Symbol;Acc:MGI:99401]	0.0918207386105	-3.44503615257	0.0043810662227	0.441503179229	yes	down	0	0.1	0	0.55	0.15	0.35	0.0333333333333	0.35
ENSMUSG00000042510	AA986860	expressed sequence AA986860 [Source:MGI Symbol;Acc:MGI:2138143]	0.35311751833	-1.50177969922	0.0112311822721	0.655403389519	yes	down	0.52	1.38	0.26	6.29	1.71	2.73	0.72	3.57666666667
ENSMUSG00000042724	Map3k9	mitogen-activated protein kinase kinase kinase 9 [Source:MGI Symbol;Acc:MGI:2449952]	0.366113332227	-1.44963778372	0.0457142302676	0.950199145469	yes	down	0.11	0.26	0.07	0.57	0.26	0.5	0.146666666667	0.443333333333
ENSMUSG00000042804	Gpr153	G protein-coupled receptor 153 [Source:MGI Symbol;Acc:MGI:1916157]	0.150770951678	-2.72956959669	0.0243246469847	0.776397718169	yes	down	0.25	1.3	0.07	5.35	5.36	1.06	0.54	3.92333333333
ENSMUSG00000042985	Upk3b	uroplakin 3B [Source:MGI Symbol;Acc:MGI:2140882]	0.0996927806347	-3.32636715576	1.26252211897E-5	0.0141544511063	yes	down	0.11	0.17	0.02	0.88	0.59	1.66	0.1	1.04333333333
ENSMUSG00000043088	Il17re	interleukin 17 receptor E [Source:MGI Symbol;Acc:MGI:1889371]	0.235281686565	-2.08753906387	0.013748262778	0.708667637101	yes	down	0.06	0.61	0.18	1.3	0.81	1.01	0.283333333333	1.04
ENSMUSG00000043110	Lrrn4	leucine rich repeat neuronal 4 [Source:MGI Symbol;Acc:MGI:2445154]	0.129753534892	-2.94615425224	0.000995874450207	0.220644541885	yes	down	0.02	0.16	0.03	0.67	0.28	0.77	0.07	0.573333333333
ENSMUSG00000043773	1700048O20Rik	RIKEN cDNA 1700048O20 gene [Source:MGI Symbol;Acc:MGI:1920637]	0.0377678451514	-4.72669771678	0.0408335027146	0.919100046076	yes	down	0	0	0	0.63	0.04	1.14	0	0.603333333333
ENSMUSG00000044338	Aplnr	apelin receptor [Source:MGI Symbol;Acc:MGI:1346086]	0.415492843421	-1.26710446711	0.0337360305085	0.863296551116	yes	down	1.46	3.89	0.5	5.8	2.49	6.65	1.95	4.98
ENSMUSG00000044433	Camsap3	calmodulin regulated spectrin-associated protein family, member 3 [Source:MGI Symbol;Acc:MGI:1916947]	0.366953277599	-1.44633171156	0.00492203062887	0.46354023082	yes	down	1.27	2.22	0.2	2.84	1.53	2.68	1.23	2.35
ENSMUSG00000044534	Ackr2	atypical chemokine receptor 2 [Source:MGI Symbol;Acc:MGI:1891697]	0.233671322125	-2.09744740812	0.0266156392613	0.801059290384	yes	down	0.14	0.52	0	4.55	0.72	1.4	0.22	2.22333333333
ENSMUSG00000044626	Liph	lipase, member H [Source:MGI Symbol;Acc:MGI:2388029]	0.479765328384	-1.05959919398	0.0398653151975	0.912689907618	yes	down	0.63	1.33	0.42	2.03	1.48	1.9	0.793333333333	1.80333333333
ENSMUSG00000044927	H1f10	H1.10 linker histone [Source:MGI Symbol;Acc:MGI:2685307]	0.155273940776	-2.68711236862	0.0242618949187	0.775775171214	yes	down	0	0.16	0.23	0.82	1.53	0.34	0.13	0.896666666667
ENSMUSG00000045349	Sh2d5	SH2 domain containing 5 [Source:MGI Symbol;Acc:MGI:2446215]	2.32627653946	1.21802260945	0.041430230916	0.92434761464	yes	up	1.99	2	7.63	2.65	2.13	1.34	3.87333333333	2.04
ENSMUSG00000045394	Epcam	epithelial cell adhesion molecule [Source:MGI Symbol;Acc:MGI:106653]	0.322194607619	-1.63399574618	0.0325745983792	0.857773144237	yes	down	1.26	1.41	0.07	2.93	1.63	2.59	0.913333333333	2.38333333333
ENSMUSG00000045441	Gprin3	GPRIN family member 3 [Source:MGI Symbol;Acc:MGI:1924785]	0.317928424685	-1.65322608716	0.0467524591883	0.952520045002	yes	down	0.02	0.11	0.04	0.33	0.11	0.13	0.0566666666667	0.19
ENSMUSG00000045659	Plekha7	pleckstrin homology domain containing, family A member 7 [Source:MGI Symbol;Acc:MGI:2445094]	0.347900536106	-1.52325319277	0.0207736553572	0.74962130492	yes	down	0.19	0.57	0.54	0.51	0.26	0.38	0.433333333333	0.383333333333
ENSMUSG00000045667	Smtnl2	smoothelin-like 2 [Source:MGI Symbol;Acc:MGI:2442764]	0.247354024724	-2.01535072096	0.00974914843452	0.622931181934	yes	down	0.13	0.43	0.09	0.79	0.44	1.28	0.216666666667	0.836666666667
ENSMUSG00000045725	Prr15	proline rich 15 [Source:MGI Symbol;Acc:MGI:1925254]	0.248991065867	-2.0058341175	0.0482729127146	0.955761046661	yes	down	0.18	0.29	0.04	1.33	0.42	0.5	0.17	0.75
ENSMUSG00000046318	Ccbe1	collagen and calcium binding EGF domains 1 [Source:MGI Symbol;Acc:MGI:2445053]	0.044880819805	-4.47775716094	0.00856242930803	0.588543635374	yes	down	0.03	0.8	0.58	15.86	16.1	0.17	0.47	10.71
ENSMUSG00000046491	C1qtnf2	C1q and tumor necrosis factor related protein 2 [Source:MGI Symbol;Acc:MGI:1916433]	0.0772582345923	-3.69416747847	0.00849369228547	0.588543635374	yes	down	0	0.16	0	0.82	0.63	0.91	0.0533333333333	0.786666666667
ENSMUSG00000046618	Olfml2a	olfactomedin-like 2A [Source:MGI Symbol;Acc:MGI:2444741]	0.499416038616	-1.0016859411	0.0146345405473	0.714841368292	yes	down	0.93	1.54	0.67	2.11	1.55	2.98	1.04666666667	2.21333333333
ENSMUSG00000046997	Spsb4	splA/ryanodine receptor domain and SOCS box containing 4 [Source:MGI Symbol;Acc:MGI:2183445]	0.466036011416	-1.10148665614	0.0118536249223	0.66655273936	yes	down	3.9	5.27	1.41	6.65	5.23	8.67	3.52666666667	6.85
ENSMUSG00000047104	Pbp2	phosphatidylethanolamine binding protein 2 [Source:MGI Symbol;Acc:MGI:1923650]	4.96692691994	2.31235352008	0.0138608180447	0.710793831112	yes	up	0.42	0.76	6.76	0.44	0.74	0.47	2.64666666667	0.55
ENSMUSG00000047246	H2bc6	H2B clustered histone 6 [Source:MGI Symbol;Acc:MGI:2448380]	0.369111327091	-1.43787208397	0.00014030914989	0.0780099051999	yes	down	1.09	1.53	1.11	3.07	3.06	4.27	1.24333333333	3.46666666667
ENSMUSG00000047281	Sfn	stratifin [Source:MGI Symbol;Acc:MGI:1891831]	0.335740971802	-1.57457948931	0.00952564404123	0.62075937315	yes	down	1.26	2.2	0.44	4.57	2.11	5.75	1.3	4.14333333333
ENSMUSG00000047344	Lancl3	LanC lantibiotic synthetase component C-like 3 (bacterial) [Source:MGI Symbol;Acc:MGI:2443335]	24.7185757034	4.62752371172	0.00316314041388	0.400645628008	yes	up	0.02	0.05	0.92	0.03	0.01	0	0.33	0.0133333333333
ENSMUSG00000047419	Cmya5	cardiomyopathy associated 5 [Source:MGI Symbol;Acc:MGI:1923719]	0.0354895886813	-4.81646033589	0.0223724272317	0.758632513576	yes	down	0	0	0	0.02	0.02	0.03	0	0.0233333333333
ENSMUSG00000047586	Nccrp1	non-specific cytotoxic cell receptor protein 1 homolog (zebrafish) [Source:MGI Symbol;Acc:MGI:2685009]	0.121495881533	-3.0410206847	0.00315635939497	0.400645628008	yes	down	0.05	0.12	0.08	0.87	0.89	0.49	0.0833333333333	0.75
ENSMUSG00000047977	Synb	syncytin b [Source:MGI Symbol;Acc:MGI:3045308]	23.6496049275	4.56374417808	0.000693136559864	0.189068992369	yes	up	1.01	0.11	0.07	0.04	0	0.01	0.396666666667	0.0166666666667
ENSMUSG00000048186	Bend7	BEN domain containing 7 [Source:MGI Symbol;Acc:MGI:2443100]	0.205733715318	-2.28114985506	0.00436281981295	0.441503179229	yes	down	0.21	0.41	0.03	1.65	0.75	0.93	0.216666666667	1.11
ENSMUSG00000048330	Ric3	RIC3 acetylcholine receptor chaperone [Source:MGI Symbol;Acc:MGI:2443887]	4.23230932478	2.08144507287	0.00244073928617	0.370374597338	yes	up	2.01	1.08	5.53	0.71	1.14	0.1	2.87333333333	0.65
ENSMUSG00000048534	Jaml	junction adhesion molecule like [Source:MGI Symbol;Acc:MGI:2685484]	8.3294201965	3.05821607437	0.03519228615	0.875560650429	yes	up	0.42	1.66	23.82	1.91	0.93	0.89	8.63333333333	1.24333333333
ENSMUSG00000048652	Samd13	sterile alpha motif domain containing 13 [Source:MGI Symbol;Acc:MGI:2686498]	23.8288794607	4.57463920611	0.0452103924072	1	yes	up	0.27	0.45	0.16	0	0	0	0.293333333333	0
ENSMUSG00000049044	Rapgef4	Rap guanine nucleotide exchange factor (GEF) 4 [Source:MGI Symbol;Acc:MGI:1917723]	2.13487278397	1.09415010291	0.0214489850644	0.7550562401	yes	up	2.02	1.75	3.51	1.47	1.49	0.77	2.42666666667	1.24333333333
ENSMUSG00000049103	Ccr2	chemokine (C-C motif) receptor 2 [Source:MGI Symbol;Acc:MGI:106185]	0.453033184534	-1.1423113638	0.0424775762969	0.932634961584	yes	down	4.18	7.16	1.4	18.29	9.13	3.76	4.24666666667	10.3933333333
ENSMUSG00000049281	Scn3b	sodium channel, voltage-gated, type III, beta [Source:MGI Symbol;Acc:MGI:1918882]	0.403778157673	-1.30836522451	0.0262509762372	0.79676820938	yes	down	1.69	2.33	0.57	3.58	1.71	5.16	1.53	3.48333333333
ENSMUSG00000049313	Sorl1	sortilin-related receptor, LDLR class A repeats-containing [Source:MGI Symbol;Acc:MGI:1202296]	0.423047032193	-1.24111003121	0.0256302124099	0.791289438734	yes	down	1.2	1.96	0.18	4.35	2.3	5.14	1.11333333333	3.93
ENSMUSG00000049420	Tmem200a	transmembrane protein 200A [Source:MGI Symbol;Acc:MGI:1924470]	0.165753922459	-2.5928850837	0.0104832496121	0.635299093045	yes	down	0.05	0.13	0	0.58	0.3	0.28	0.06	0.386666666667
ENSMUSG00000049436	Upk1b	uroplakin 1B [Source:MGI Symbol;Acc:MGI:98912]	0.0987729359602	-3.33974039599	0.000365822381917	0.137482131238	yes	down	0	0.46	0.07	1.34	0.76	2.02	0.176666666667	1.37333333333
ENSMUSG00000049511	Htr1b	5-hydroxytryptamine (serotonin) receptor 1B [Source:MGI Symbol;Acc:MGI:96274]	0.0564770706109	-4.14619092986	0.00317157315069	0.400645628008	yes	down	0	0.04	0	0.31	0.3	0.05	0.0133333333333	0.22
ENSMUSG00000050232	Cxcr3	chemokine (C-X-C motif) receptor 3 [Source:MGI Symbol;Acc:MGI:1277207]	0.312898901923	-1.67623149925	0.0118137821597	0.666401334533	yes	down	0.62	0.83	0.84	5.39	1.76	0.85	0.763333333333	2.66666666667
ENSMUSG00000050234	Gja4	gap junction protein, alpha 4 [Source:MGI Symbol;Acc:MGI:95715]	0.386858742514	-1.3701212176	0.0161036977524	0.718903852673	yes	down	1.49	4.63	1.13	6.35	3.59	10	2.41666666667	6.64666666667
ENSMUSG00000050288	Fzd2	frizzled class receptor 2 [Source:MGI Symbol;Acc:MGI:1888513]	0.253656529339	-1.97905179772	0.0231416186342	0.767309343919	yes	down	0.26	0.43	0	0.8	0.82	1.28	0.23	0.966666666667
ENSMUSG00000051225	Fam83a	family with sequence similarity 83, member A [Source:MGI Symbol;Acc:MGI:2447773]	0.45325674621	-1.14159960189	0.0216849649713	0.7550562401	yes	down	10.65	16.08	4.51	21.43	19.3	40.42	10.4133333333	27.05
ENSMUSG00000051243	Islr2	immunoglobulin superfamily containing leucine-rich repeat 2 [Source:MGI Symbol;Acc:MGI:2444277]	0.456819912024	-1.13030255813	0.0240228883188	0.774497255867	yes	down	0.71	0.7	0.39	2.62	1.73	0.64	0.6	1.66333333333
ENSMUSG00000051397	Tacstd2	tumor-associated calcium signal transducer 2 [Source:MGI Symbol;Acc:MGI:1861606]	0.210836946441	-2.24580039216	0.00223846489527	0.352224414837	yes	down	0.74	1.8	0.07	5.71	2.85	4.82	0.87	4.46
ENSMUSG00000051669	AU021092	expressed sequence AU021092 [Source:MGI Symbol;Acc:MGI:2146559]	0.22895910362	-2.12683816588	0.00163563184966	0.303656310823	yes	down	0.94	2.6	0.25	6.88	3.46	7.5	1.26333333333	5.94666666667
ENSMUSG00000052062	Pard3b	par-3 family cell polarity regulator beta [Source:MGI Symbol;Acc:MGI:1919301]	2.28721306418	1.19359076554	0.000800743366855	0.189993999303	yes	up	1	1.4	2.27	0.94	0.66	0.71	1.55666666667	0.77
ENSMUSG00000052364	B630019K06Rik	RIKEN cDNA B630019K06 gene [Source:MGI Symbol;Acc:MGI:2147918]	0.105490065824	-3.24482095056	0.0222893270821	0.758632513576	yes	down	0	0.04	0.02	0.23	0.3	0.15	0.02	0.226666666667
ENSMUSG00000052534	Pbx1	pre B cell leukemia homeobox 1 [Source:MGI Symbol;Acc:MGI:97495]	2.10366216108	1.07290303273	0.00249834576196	0.370374597338	yes	up	49.34	30.27	16.76	19.87	18.91	16.88	32.1233333333	18.5533333333
ENSMUSG00000053030	Spink2	serine peptidase inhibitor, Kazal type 2 [Source:MGI Symbol;Acc:MGI:1917232]	5.75007959186	2.5235819258	0.0175899618547	0.735130610103	yes	up	1.11	2	12.4	0.81	1.65	0.19	5.17	0.883333333333
ENSMUSG00000053063	Clec12a	C-type lectin domain family 12, member a [Source:MGI Symbol;Acc:MGI:3040968]	0.409164136243	-1.28924839832	0.0395144041839	0.912689907618	yes	down	1.55	2.91	0.52	7.95	3.61	1.66	1.66	4.40666666667
ENSMUSG00000053093	Myh7	myosin, heavy polypeptide 7, cardiac muscle, beta [Source:MGI Symbol;Acc:MGI:2155600]	0.116651828092	-3.0997191784	0.0397350488293	0.912689907618	yes	down	0	0.03	0	0.13	0.04	0.15	0.01	0.106666666667
ENSMUSG00000053414	Hunk	hormonally upregulated Neu-associated kinase [Source:MGI Symbol;Acc:MGI:1347352]	2.24783293039	1.1685348116	0.00984616748597	0.6254248024	yes	up	2.9	2.5	0.86	0.99	1.11	0.82	2.08666666667	0.973333333333
ENSMUSG00000053522	Lgals7	lectin, galactose binding, soluble 7 [Source:MGI Symbol;Acc:MGI:1316742]	0.265622674863	-1.91254978737	0.000449096694347	0.151731200394	yes	down	15.02	70.29	21.26	151.25	67.84	232.04	35.5233333333	150.376666667
ENSMUSG00000053646	Plxnb1	plexin B1 [Source:MGI Symbol;Acc:MGI:2154238]	0.444683221497	-1.16915012402	0.0337949676063	0.863296551116	yes	down	1.6	1.06	0.18	2.01	1.28	2.51	0.946666666667	1.93333333333
ENSMUSG00000053846	Lipg	lipase, endothelial [Source:MGI Symbol;Acc:MGI:1341803]	0.349268780083	-1.51759040387	0.0478511671058	0.95480261002	yes	down	0.02	0.65	0.44	1.32	0.91	1.12	0.37	1.11666666667
ENSMUSG00000053897	Slc39a8	solute carrier family 39 (metal ion transporter), member 8 [Source:MGI Symbol;Acc:MGI:1914797]	0.372875278147	-1.42323494614	0.00289024325165	0.391861871957	yes	down	1.19	3.97	1.34	9.24	4.49	4.73	2.16666666667	6.15333333333
ENSMUSG00000054003	Tdrd9	tudor domain containing 9 [Source:MGI Symbol;Acc:MGI:1921941]	0.0566125092569	-4.1427353196	0.000804969558873	0.189993999303	yes	down	0.6	0.16	0.18	7.91	5.5	0.18	0.313333333333	4.53
ENSMUSG00000054196	Cthrc1	collagen triple helix repeat containing 1 [Source:MGI Symbol;Acc:MGI:1915838]	3.00751455336	1.58857171862	0.00509213032085	0.46354023082	yes	up	13.35	15.15	3.16	2.23	5.09	3.69	10.5533333333	3.67
ENSMUSG00000054889	Dsp	desmoplakin [Source:MGI Symbol;Acc:MGI:109611]	0.195687163028	-2.35337897583	0.0158928547218	0.718903852673	yes	down	0.04	0.25	0	0.76	0.35	0.62	0.0966666666667	0.576666666667
ENSMUSG00000054892	Txk	TXK tyrosine kinase [Source:MGI Symbol;Acc:MGI:102960]	3.33105404264	1.73597876032	0.0474978082037	0.95480261002	yes	up	0.22	0.45	1.08	0.25	0.11	0.18	0.583333333333	0.18
ENSMUSG00000055561	Spink5	serine peptidase inhibitor, Kazal type 5 [Source:MGI Symbol;Acc:MGI:1919682]	0.0578682380289	-4.11108447215	0.0226491108878	0.760823503941	yes	down	0	0.01	0.01	0.23	0	0.2	0.00666666666667	0.143333333333
ENSMUSG00000056476	Med12l	mediator complex subunit 12-like [Source:MGI Symbol;Acc:MGI:2139916]	5.89991278772	2.56069362877	0.00867992277613	0.589774449842	yes	up	0.05	0.18	0.86	0.12	0.05	0.04	0.363333333333	0.07
ENSMUSG00000056836	Pin4-ps	peptidylprolyl cis/trans isomerase, NIMA-interacting 4, pseudogene [Source:MGI Symbol;Acc:MGI:3643618]	2.71733976562	1.44219496583	0.00686299936236	0.532937153948	yes	up	23.63	30.22	23.86	7.64	8.01	16.46	25.9033333333	10.7033333333
ENSMUSG00000057123	Gja5	gap junction protein, alpha 5 [Source:MGI Symbol;Acc:MGI:95716]	0.319345251531	-1.64681109621	0.00443736038769	0.444678048237	yes	down	0.79	4.77	0.68	7.22	4.32	7.14	2.08	6.22666666667
ENSMUSG00000057244	Gm6139	predicted gene 6139 [Source:MGI Symbol;Acc:MGI:3643279]	0.0353384213059	-4.82261859881	0.0272754867027	0.809527568197	yes	down	0	0	0	0.21	0.34	0.96	0	0.503333333333
ENSMUSG00000057286	St6galnac2	ST6 (alpha-N-acetyl-neuraminyl-2,3-beta-galactosyl-1,3)-N-acetylgalactosaminide alpha-2,6-sialyltransferase 2 [Source:MGI Symbol;Acc:MGI:107553]	0.361898715908	-1.46634210615	0.0145415119462	0.714841368292	yes	down	0.35	0.86	0.18	1.86	0.82	0.97	0.463333333333	1.21666666667
ENSMUSG00000057503	Olfr1459	olfactory receptor 1459 [Source:MGI Symbol;Acc:MGI:3031293]	2.74203521542	1.45524709949	0.0185561160549	0.741294856292	yes	up	0.16	0.26	0.26	0.11	0.09	0.08	0.226666666667	0.0933333333333
ENSMUSG00000057766	Ankrd29	ankyrin repeat domain 29 [Source:MGI Symbol;Acc:MGI:2687055]	2.38301362813	1.25278720213	0.0465636568037	0.952520045002	yes	up	5.79	6.7	20.09	5.86	7.6	2.16	10.86	5.20666666667
ENSMUSG00000058145	Adamts17	a disintegrin-like and metallopeptidase (reprolysin type) with thrombospondin type 1 motif, 17 [Source:MGI Symbol;Acc:MGI:3588195]	0.39128705853	-1.35370069971	0.016345926239	0.718903852673	yes	down	0.14	0.85	0.32	0.91	2.26	1.1	0.436666666667	1.42333333333
ENSMUSG00000059256	Gzmd	granzyme D [Source:MGI Symbol;Acc:MGI:109255]	13.9220190227	3.79929654621	4.14526565701E-13	7.43577753555E-9	yes	up	41.75	28.7	142.24	4.93	7.59	3.31	70.8966666667	5.27666666667
ENSMUSG00000059412	Fxyd2	FXYD domain-containing ion transport regulator 2 [Source:MGI Symbol;Acc:MGI:1195260]	4.69054614067	2.22975591177	0.00975825967909	0.622931181934	yes	up	1.47	2.56	13.55	1.78	1.52	0.66	5.86	1.32
ENSMUSG00000059430	Actg2	actin, gamma 2, smooth muscle, enteric [Source:MGI Symbol;Acc:MGI:104589]	0.378370217201	-1.40212956115	0.0368845786868	0.886653148534	yes	down	2.3	1.29	0.29	2.23	3.98	3.31	1.29333333333	3.17333333333
ENSMUSG00000059540	Tcea2	transcription elongation factor A (SII), 2 [Source:MGI Symbol;Acc:MGI:107368]	2.2383500939	1.16243570174	0.0368583046821	0.886653148534	yes	up	3.5	3.7	8.76	2.8	1.35	2.17	5.32	2.10666666667
ENSMUSG00000059824	Dbp	D site albumin promoter binding protein [Source:MGI Symbol;Acc:MGI:94866]	0.473151228553	-1.07962672356	0.0115404309083	0.663500800104	yes	down	2.37	2.47	3.37	3.82	5.47	7.33	2.73666666667	5.54
ENSMUSG00000060675	Plaat3	phospholipase A and acyltransferase 3 [Source:MGI Symbol;Acc:MGI:2179715]	0.48724030051	-1.03729462884	0.0207498837787	0.74962130492	yes	down	1.18	2.69	0.82	2.81	2.86	2.47	1.56333333333	2.71333333333
ENSMUSG00000060969	Irx1	Iroquois homeobox 1 [Source:MGI Symbol;Acc:MGI:1197515]	0.275201934694	-1.86143748254	0.0171559845769	0.733553135852	yes	down	0.95	2.85	0.1	10.29	4.12	5.37	1.3	6.59333333333
ENSMUSG00000061082	Plac1	placental specific protein 1 [Source:MGI Symbol;Acc:MGI:1926287]	0.435946062937	-1.19777844508	0.002808415363	0.391861871957	yes	down	4.02	9.3	3.91	12.33	15.24	14.41	5.74333333333	13.9933333333
ENSMUSG00000061126	Cyp4f39	cytochrome P450, family 4, subfamily f, polypeptide 39 [Source:MGI Symbol;Acc:MGI:2445210]	0.218242180717	-2.19599812966	0.0242021805714	0.775775171214	yes	down	0.21	0.3	0	0.8	0.92	0.92	0.17	0.88
ENSMUSG00000061353	Cxcl12	chemokine (C-X-C motif) ligand 12 [Source:MGI Symbol;Acc:MGI:103556]	0.295074667271	-1.76084802695	0.000477977133994	0.151731200394	yes	down	1.96	7.56	1.46	14.46	7.01	13.91	3.66	11.7933333333
ENSMUSG00000061728	Btnl7-ps	butyrophilin-like 7, pseudogene [Source:MGI Symbol;Acc:MGI:2388054]	2.58649444551	1.37099809336	0.0345616197048	0.871520214495	yes	up	2.78	1.26	1.07	0.48	1.15	0.48	1.70333333333	0.703333333333
ENSMUSG00000061780	Cfd	complement factor D (adipsin) [Source:MGI Symbol;Acc:MGI:87931]	137.905330285	7.10753441042	3.1936125371E-5	0.0301510640477	yes	up	0.1	3.37	2.89	0	0	0	2.12	0
ENSMUSG00000061859	Patj	PATJ, crumbs cell polarity complex component [Source:MGI Symbol;Acc:MGI:1277960]	0.346354860311	-1.52967717594	0.0192011133208	0.744223369051	yes	down	0.32	0.81	0.11	1.02	0.47	7.34	0.413333333333	2.94333333333
ENSMUSG00000062044	Lmtk3	lemur tyrosine kinase 3 [Source:MGI Symbol;Acc:MGI:3039582]	5.81355903544	2.53942164569	0.0202260082241	0.745439265464	yes	up	0.4	0.07	0.21	0.02	0.11	0.02	0.226666666667	0.05
ENSMUSG00000062456	Rpl9-ps6	ribosomal protein L9, pseudogene 6 [Source:MGI Symbol;Acc:MGI:3642682]	3.71662045054	1.89399136453	0.00566836207571	0.490122891592	yes	up	2.72	4.39	5.28	1.86	1.14	0.69	4.13	1.23
ENSMUSG00000062515	Fabp4	fatty acid binding protein 4, adipocyte [Source:MGI Symbol;Acc:MGI:88038]	3.23414773432	1.69338558193	0.00071626595926	0.189068992369	yes	up	8.09	22.27	24.07	7.59	7.75	2.68	18.1433333333	6.00666666667
ENSMUSG00000062524	Ncr1	natural cytotoxicity triggering receptor 1 [Source:MGI Symbol;Acc:MGI:1336212]	4.00385442265	2.00138951974	0.0140106211476	0.713984437912	yes	up	0.51	1.04	1.84	0.23	0.45	0.22	1.13	0.3
ENSMUSG00000063234	Gpr84	G protein-coupled receptor 84 [Source:MGI Symbol;Acc:MGI:1934129]	0.331972165928	-1.59086581043	0.0360619279359	0.883038791927	yes	down	0.61	1.4	0.07	2.71	2.07	2.01	0.693333333333	2.26333333333
ENSMUSG00000063296	Tmem117	transmembrane protein 117 [Source:MGI Symbol;Acc:MGI:2444580]	0.264444729845	-1.91896187089	0.00435008882291	0.441503179229	yes	down	0.1	0.6	0.66	2.82	1.92	0.81	0.453333333333	1.85
ENSMUSG00000063354	Slc39a4	solute carrier family 39 (zinc transporter), member 4 [Source:MGI Symbol;Acc:MGI:1919277]	0.396507181152	-1.33458110003	0.0448663718311	0.949219026873	yes	down	1.15	2.22	0.19	3.94	1.69	4.02	1.18666666667	3.21666666667
ENSMUSG00000063415	Cyp26b1	cytochrome P450, family 26, subfamily b, polypeptide 1 [Source:MGI Symbol;Acc:MGI:2176159]	2.05534525642	1.03938075784	0.0235993069807	0.774497255867	yes	up	3.96	4.25	13.52	2.82	3.53	4.72	7.24333333333	3.69
ENSMUSG00000063556	Gm10132	predicted gene 10132 [Source:MGI Symbol;Acc:MGI:3704449]	0.0817532119917	-3.61258077619	0.00537022906379	0.479259546997	yes	down	0	0.56	0.68	5.39	1.18	10.9	0.413333333333	5.82333333333
ENSMUSG00000063632	Sox11	SRY (sex determining region Y)-box 11 [Source:MGI Symbol;Acc:MGI:98359]	0.415666129694	-1.26650289928	0.00743529826179	0.546616312377	yes	down	0.49	0.99	0.22	1.4	1.57	1.38	0.566666666667	1.45
ENSMUSG00000063727	Tnfrsf11b	tumor necrosis factor receptor superfamily, member 11b (osteoprotegerin) [Source:MGI Symbol;Acc:MGI:109587]	0.293354505873	-1.76928294317	0.0356926365585	0.87947048707	yes	down	0.26	0.74	0.02	1.4	0.73	1.54	0.34	1.22333333333
ENSMUSG00000064294	Aox3	aldehyde oxidase 3 [Source:MGI Symbol;Acc:MGI:1918974]	0.232139728597	-2.10693464698	0.0107394229608	0.641811936445	yes	down	0.07	0.79	0.04	1.46	0.64	1.01	0.3	1.03666666667
ENSMUSG00000064358	mt-Co3	mitochondrially encoded cytochrome c oxidase III [Source:MGI Symbol;Acc:MGI:102502]	3.93306268728	1.97565318092	5.75517307041E-6	0.00737402103836	yes	up	458.5	296	119.68	62.56	65.97	112.39	291.393333333	80.3066666667
ENSMUSG00000066113	Adamtsl1	ADAMTS-like 1 [Source:MGI Symbol;Acc:MGI:1924989]	0.185412629086	-2.4311885807	0.00294185454072	0.393813333965	yes	down	0.02	0.13	0.03	0.25	1.66	0.24	0.06	0.716666666667
ENSMUSG00000066705	Fxyd6	FXYD domain-containing ion transport regulator 6 [Source:MGI Symbol;Acc:MGI:1890226]	0.202522980603	-2.30384247272	0.0104720890935	0.635299093045	yes	down	0.23	0.87	0	2.2	1.51	2.17	0.366666666667	1.96
ENSMUSG00000067158	Col4a4	collagen, type IV, alpha 4 [Source:MGI Symbol;Acc:MGI:104687]	0.240505690556	-2.05585706517	7.99671572345E-5	0.0623674289771	yes	down	0.32	0.49	0.08	1.38	1	1.56	0.296666666667	1.31333333333
ENSMUSG00000067201	H2-M9	histocompatibility 2, M region locus 9 [Source:MGI Symbol;Acc:MGI:1276570]	65.9701564285	6.04374162072	0.000723433173041	0.189068992369	yes	up	0.15	0.18	4.22	0	0.07	0	1.51666666667	0.0233333333333
ENSMUSG00000067599	Klra7	killer cell lectin-like receptor, subfamily A, member 7 [Source:MGI Symbol;Acc:MGI:101901]	15.9252674875	3.99324569968	0.0284305979892	0.824044603766	yes	up	0	1.23	0.96	0.09	0.07	0	0.73	0.0533333333333
ENSMUSG00000067786	Nnat	neuronatin [Source:MGI Symbol;Acc:MGI:104716]	0.32694593947	-1.61287598915	0.000939030728227	0.213219407632	yes	down	1.01	1.14	1.47	4.53	3.9	2.8	1.20666666667	3.74333333333
ENSMUSG00000067818	Myl9	myosin, light polypeptide 9, regulatory [Source:MGI Symbol;Acc:MGI:2138915]	0.481298458004	-1.05499629372	0.0272239859247	0.809527568197	yes	down	5.92	13.41	2.87	14.73	14.32	19.25	7.4	16.1
ENSMUSG00000068227	Il2rb	interleukin 2 receptor, beta chain [Source:MGI Symbol;Acc:MGI:96550]	2.02176342624	1.01561419222	0.00986705424681	0.6254248024	yes	up	2.46	2.81	5.98	2.8	2.24	1.9	3.75	2.31333333333
ENSMUSG00000068747	Sort1	sortilin 1 [Source:MGI Symbol;Acc:MGI:1338015]	0.358032559039	-1.48183730453	0.000439303168331	0.151731200394	yes	down	1.67	3.81	1.06	6.99	4.29	7.44	2.18	6.24
ENSMUSG00000068876	Cgn	cingulin [Source:MGI Symbol;Acc:MGI:1927237]	0.260165048501	-1.9425009366	0.00145810927382	0.291779124588	yes	down	0.24	0.74	0.13	1.73	0.89	1.88	0.37	1.5
ENSMUSG00000069268	H2bc7	H2B clustered histone 7 [Source:MGI Symbol;Acc:MGI:2448383]	0.149694162823	-2.73991012887	0.0374363329318	0.889804536974	yes	down	0.43	0.28	0.74	2.37	1.78	5.86	0.483333333333	3.33666666667
ENSMUSG00000069272	H2ac8	H2A clustered histone 8 [Source:MGI Symbol;Acc:MGI:2448290]	0.372641119419	-1.42414121635	0.00420445507353	0.441503179229	yes	down	4.36	2.73	2.34	11.24	6.09	9.73	3.14333333333	9.02
ENSMUSG00000069273	H3c6	H3 clustered histone 6 [Source:MGI Symbol;Acc:MGI:2448326]	0.443585383296	-1.17271626725	0.0467817013963	0.952520045002	yes	down	0.89	2.14	2.51	5.42	2.88	5.22	1.84666666667	4.50666666667
ENSMUSG00000069609	Cd300ld4	CD300 molecule like family member D4 [Source:MGI Symbol;Acc:MGI:3702658]	2.05755637503	1.04093195962	0.0397339781696	0.912689907618	yes	up	11.67	11.94	28.55	12.55	10.47	3.68	17.3866666667	8.9
ENSMUSG00000070336	Fbxo47	F-box protein 47 [Source:MGI Symbol;Acc:MGI:1920223]	5.52142078057	2.4650395513	0.00609419994058	0.510830647356	yes	up	0.59	0.63	1.4	0.39	0.27	0.38	0.873333333333	0.346666666667
ENSMUSG00000070385	Ampd1	adenosine monophosphate deaminase 1 [Source:MGI Symbol;Acc:MGI:88015]	0.097084269535	-3.3646186336	0.0493302030117	0.969206113498	yes	down	0.13	0	0.03	0.57	0.05	0.71	0.0533333333333	0.443333333333
ENSMUSG00000070427	Il18bp	interleukin 18 binding protein [Source:MGI Symbol;Acc:MGI:1333800]	0.487240339859	-1.03729451233	0.0148511267533	0.714841368292	yes	down	2.05	3.44	2.21	8.88	5.38	3.83	2.56666666667	6.03
ENSMUSG00000070877	Ldlrad1	low density lipoprotein receptor class A domain containing 1 [Source:MGI Symbol;Acc:MGI:3652166]	0.0563250126957	-4.15008045613	0.0303356816217	0.840996423593	yes	down	0	0.06	0	0.61	0.13	0.65	0.02	0.463333333333
ENSMUSG00000071047	Ces1a	carboxylesterase 1A [Source:MGI Symbol;Acc:MGI:3648919]	6.06233989295	2.59987474096	0.0128176529107	0.679362716447	yes	up	2.86	0.8	0.06	0.29	0.12	0.15	1.24	0.186666666667
ENSMUSG00000072762	4930522L14Rik	RIKEN cDNA 4930522L14 gene [Source:MGI Symbol;Acc:MGI:1925270]	2.41380800117	1.27131092598	0.0144780911427	0.714841368292	yes	up	1.84	4.23	3.05	1.67	1.53	1.43	3.04	1.54333333333
ENSMUSG00000073409	H2-Q6	histocompatibility 2, Q region locus 6 [Source:MGI Symbol;Acc:MGI:95935]	0.427715298836	-1.22527728337	0.00290543142883	0.391861871957	yes	down	5.91	10.18	3.05	19.83	16.84	11.42	6.38	16.03
ENSMUSG00000073427	Gm4924	predicted gene 4924 [Source:MGI Symbol;Acc:MGI:3643133]	2.67317591391	1.41855478026	0.0416622984576	0.924923650658	yes	up	0.28	0.58	1.11	0.44	0.15	0.4	0.656666666667	0.33
ENSMUSG00000074115	Saa1	serum amyloid A 1 [Source:MGI Symbol;Acc:MGI:98221]	0.0405551857066	-4.62396978915	0.0390526622978	1	yes	down	0	0	0	1.39	0.32	0.75	0	0.82
ENSMUSG00000074146	4930579C12Rik	RIKEN cDNA 4930579C12 gene [Source:MGI Symbol;Acc:MGI:2441687]	2.54868298881	1.34975193871	0.00252110533006	0.37068514271	yes	up	2.24	1.23	1.1	0.79	0.59	0.54	1.52333333333	0.64
ENSMUSG00000074207	Adh1	alcohol dehydrogenase 1 (class I) [Source:MGI Symbol;Acc:MGI:87921]	0.248210822373	-2.01036207433	0.0248245109405	0.781205648662	yes	down	0.56	3.47	0.09	4.99	2.23	8.18	1.37333333333	5.13333333333
ENSMUSG00000074227	Spint2	serine protease inhibitor, Kunitz type 2 [Source:MGI Symbol;Acc:MGI:1338031]	0.379901864448	-1.39630130254	0.0292225884291	0.834538648058	yes	down	2.15	9.06	1.1	14.58	7.01	13.41	4.10333333333	11.6666666667
ENSMUSG00000074259	Gramd2	GRAM domain containing 2 [Source:MGI Symbol;Acc:MGI:3528937]	0.333406054815	-1.58464779029	0.000701493446236	0.189068992369	yes	down	1.55	1.82	0.75	4.84	2.75	6.39	1.37333333333	4.66
ENSMUSG00000074264	Amy1	amylase 1, salivary [Source:MGI Symbol;Acc:MGI:88019]	19.6303975794	4.29501748726	0.000748349785828	0.189068992369	yes	up	0.75	0.36	1.78	0	0.14	0	0.963333333333	0.0466666666667
ENSMUSG00000074340	Ovgp1	oviductal glycoprotein 1 [Source:MGI Symbol;Acc:MGI:106661]	3.63007996196	1.86000132768	9.93843825944E-5	0.0685675790377	yes	up	1.27	1.77	2.7	0.93	0.53	0.64	1.91333333333	0.7
ENSMUSG00000074345	Tnfaip8l3	tumor necrosis factor, alpha-induced protein 8-like 3 [Source:MGI Symbol;Acc:MGI:2685363]	0.0375985601658	-4.73317877472	0.0271839043341	0.809527568197	yes	down	0	0	0	0.05	0.06	0.08	0	0.0633333333333
ENSMUSG00000074527	Gm14296	predicted gene 14296 [Source:MGI Symbol;Acc:MGI:3708667]	2.0300352944	1.02150481047	0.00322846758368	0.403050659311	yes	up	5.1	9.92	9.13	6.9	2.99	3.61	8.05	4.5
ENSMUSG00000074578	Zfas1	zinc finger, NFX1-type containing 1, antisense RNA 1 [Source:MGI Symbol;Acc:MGI:1916199]	2.11474645538	1.08048470377	0.00157965355266	0.302374583282	yes	up	213.43	308.76	654.59	189.11	200.92	162.56	392.26	184.196666667
ENSMUSG00000074607	Tox2	TOX high mobility group box family member 2 [Source:MGI Symbol;Acc:MGI:3611233]	0.427537560973	-1.22587692249	0.0199229578014	0.745439265464	yes	down	0.69	0.72	0.33	2.34	1.46	1.7	0.58	1.83333333333
ENSMUSG00000075593	Gal3st4	galactose-3-O-sulfotransferase 4 [Source:MGI Symbol;Acc:MGI:1916254]	0.19567580276	-2.35346273134	0.0463369078856	0.952520045002	yes	down	0.06	0.12	0.06	0.54	0.3	0.17	0.08	0.336666666667
ENSMUSG00000076501	Igkv2-137	immunoglobulin kappa chain variable 2-137 [Source:MGI Symbol;Acc:MGI:4439879]	0.0913568841182	-3.4523427438	0.0306376332575	0.843305463556	yes	down	0.31	1.12	0	16.65	1.89	0	0.476666666667	6.18
ENSMUSG00000076532	Igkv4-91	immunoglobulin kappa chain variable 4-91 [Source:MGI Symbol;Acc:MGI:3642277]	0.0567708425235	-4.13870603729	0.0224455418441	0.75885027649	yes	down	0	1.64	0	33.26	4.62	0	0.546666666667	12.6266666667
ENSMUSG00000076545	Igkv4-72	immunoglobulin kappa chain variable 4-72 [Source:MGI Symbol;Acc:MGI:2686345]	0.0273237522723	-5.19370057244	0.012380286301	0.678949565978	yes	down	0	0	0	0.95	1.78	9.18	0	3.97
ENSMUSG00000076552	Igkv4-61	immunoglobulin kappa chain variable 4-61 [Source:MGI Symbol;Acc:MGI:4439819]	0.0613738367655	-4.02623241387	0.00705034828328	0.536226738194	yes	down	0	1.8	0	30.11	6.15	1.37	0.6	12.5433333333
ENSMUSG00000076614	Ighg1	immunoglobulin heavy constant gamma 1 (G1m marker) [Source:MGI Symbol;Acc:MGI:96446]	0.0437344128181	-4.51508726556	0.000451138018091	0.151731200394	yes	down	0	0.19	0	1.73	0.67	2.54	0.0633333333333	1.64666666667
ENSMUSG00000078670	Fam174b	family with sequence similarity 174, member B [Source:MGI Symbol;Acc:MGI:3698178]	0.312369153529	-1.67867610059	0.0138687613385	0.710793831112	yes	down	0.74	2.12	1.33	3.89	4.04	4.19	1.39666666667	4.04
ENSMUSG00000078868	Gm14412	predicted gene 14412 [Source:MGI Symbol;Acc:MGI:3652251]	3.88376589183	1.95745623967	0.012253256089	0.674229778294	yes	up	0.6	2.68	1.02	0.42	0.2	0.56	1.43333333333	0.393333333333
ENSMUSG00000078875	Gm14419	predicted gene 14419 [Source:MGI Symbol;Acc:MGI:3702410]	2.56691124589	1.36003341382	0.0184502801316	0.738752511162	yes	up	4.29	11.11	12.7	6.42	2.45	3.76	9.36666666667	4.21
ENSMUSG00000078877	Gm14295	predicted gene 14295 [Source:MGI Symbol;Acc:MGI:3709624]	2.00560306282	1.00403610447	0.0154668324356	0.718903852673	yes	up	5.42	13.96	15.25	8.96	4.93	3.93	11.5433333333	5.94
ENSMUSG00000078878	Gm14305	predicted gene 14305 [Source:MGI Symbol;Acc:MGI:3709632]	2.08291495221	1.0586039337	0.0228877664468	0.764545166708	yes	up	4.48	12.09	16.44	8.71	3.94	4.45	11.0033333333	5.7
ENSMUSG00000078879	Zfp973	zinc finger protein 973 [Source:MGI Symbol;Acc:MGI:3615331]	3.18635071422	1.67190506969	0.00232975998643	0.357190039629	yes	up	3.07	3.76	11	2.12	1.47	2.42	5.94333333333	2.00333333333
ENSMUSG00000078881	Gm14434	predicted gene 14434 [Source:MGI Symbol;Acc:MGI:3702417]	2.515748623	1.33098777338	0.029391532773	0.834538648058	yes	up	6.63	12.93	7.03	1.29	2.32	4.2	8.86333333333	2.60333333333
ENSMUSG00000078887	Gm6710	predicted gene 6710 [Source:MGI Symbol;Acc:MGI:3779623]	2.32462283135	1.21699665881	0.0378266960899	0.891636365914	yes	up	2.15	4.66	8.32	4.48	2.11	1.37	5.04333333333	2.65333333333
ENSMUSG00000078897	Gm4724	predicted gene 4724 [Source:MGI Symbol;Acc:MGI:3782904]	2.84360758064	1.50772238601	0.0121676821726	0.672458908335	yes	up	2.93	13.13	15.52	3.28	5.12	2.36	10.5266666667	3.58666666667
ENSMUSG00000078921	Tgtp2	T cell specific GTPase 2 [Source:MGI Symbol;Acc:MGI:3710083]	0.40368923768	-1.30868296968	0.0386059914563	0.899369187977	yes	down	0.72	2.46	0.43	5.2	3.09	1.39	1.20333333333	3.22666666667
ENSMUSG00000078922	Tgtp1	T cell specific GTPase 1 [Source:MGI Symbol;Acc:MGI:98734]	0.30495859261	-1.71331472858	0.0146949755949	0.714841368292	yes	down	0.42	1.27	0.33	4.34	1.68	0.83	0.673333333333	2.28333333333
ENSMUSG00000079186	Gzmc	granzyme C [Source:MGI Symbol;Acc:MGI:109256]	7.78226953768	2.96019094869	0.00159767239354	0.302374583282	yes	up	32.93	29.01	164.2	9.93	16.12	3.73	75.38	9.92666666667
ENSMUSG00000079259	Trim71	tripartite motif-containing 71 [Source:MGI Symbol;Acc:MGI:2685973]	0.175003312824	-2.51454586226	0.0290715468266	0.83304378111	yes	down	0	0.07	0.01	0.2	0.28	0.03	0.0266666666667	0.17
ENSMUSG00000079434	Neu2	neuraminidase 2 [Source:MGI Symbol;Acc:MGI:1344417]	0.0300165518564	-5.05809793252	0.0128375122362	0.679362716447	yes	down	0	0	0	0.3	0.41	0.12	0	0.276666666667
ENSMUSG00000081058	H3c15	H3 clustered histone 15 [Source:MGI Symbol;Acc:MGI:2448357]	0.365405041515	-1.45243155584	0.0195326776459	0.745439265464	yes	down	0.73	2.78	1.07	7.02	3.29	3.52	1.52666666667	4.61
ENSMUSG00000082361	Btc	betacellulin, epidermal growth factor family member [Source:MGI Symbol;Acc:MGI:99439]	2.63479085786	1.39768844941	0.000762369866756	0.189935981526	yes	up	1.87	1.93	1.4	0.58	0.7	0.81	1.73333333333	0.696666666667
ENSMUSG00000084128	Esrp2	epithelial splicing regulatory protein 2 [Source:MGI Symbol;Acc:MGI:1924661]	0.229142942823	-2.12568024082	0.00381855864271	0.436288566452	yes	down	0.14	0.52	0.08	1.06	0.62	1.99	0.246666666667	1.22333333333
ENSMUSG00000084383	Gm13370	predicted gene 13370 [Source:MGI Symbol;Acc:MGI:3651012]	2.12349754427	1.08644244027	0.0036041438761	0.428153197679	yes	up	87.17	73.63	48.93	31.84	24.62	53.3	69.91	36.5866666667
ENSMUSG00000084911	Gm16185	predicted gene 16185 [Source:MGI Symbol;Acc:MGI:3802169]	2.03706560375	1.02649244308	0.0330983594297	0.8629627492	yes	up	0.97	1.33	1.15	0.65	0.35	0.8	1.15	0.6
ENSMUSG00000084973	Gm13848	predicted gene 13848 [Source:MGI Symbol;Acc:MGI:3651996]	8.04141918793	3.00745013756	0.00376030202106	0.436288566452	yes	up	2.76	1.41	0.09	0.12	0.38	0.12	1.42	0.206666666667
ENSMUSG00000085028	Slc2a4rg-ps	Slc2a4 regulator, pseudogene [Source:MGI Symbol;Acc:MGI:3651388]	2.21912598186	1.14999157301	0.0465891651434	0.952520045002	yes	up	1.35	1.01	0.72	0.38	0.58	0.39	1.02666666667	0.45
ENSMUSG00000085517	Gm12963	predicted gene 12963 [Source:MGI Symbol;Acc:MGI:3651569]	15.769549715	3.97906956077	0.0277485794769	0.810674297485	yes	up	0.17	0.43	4.13	0.53	0	0.16	1.57666666667	0.23
ENSMUSG00000086040	Wipf3	WAS/WASL interacting protein family, member 3 [Source:MGI Symbol;Acc:MGI:3044681]	0.213829452466	-2.22546751405	0.0115202615527	0.663500800104	yes	down	0.16	0.22	0	0.8	0.78	0.36	0.126666666667	0.646666666667
ENSMUSG00000086213	A330040F15Rik	RIKEN cDNA A330040F15 gene [Source:MGI Symbol;Acc:MGI:3698434]	31.4881019222	4.97673489047	0.0259822432498	0.791289438734	yes	up	0.3	0.06	0.71	0	0	0	0.356666666667	0
ENSMUSG00000086859	Snhg20	small nucleolar RNA host gene 20 [Source:MGI Symbol;Acc:MGI:1924222]	2.15431889169	1.10723181971	0.00219660058489	0.351809118676	yes	up	23.19	20.54	41.29	12.68	13.09	10.01	28.34	11.9266666667
ENSMUSG00000087644	Gm14703	predicted gene 14703 [Source:MGI Symbol;Acc:MGI:3705165]	22.965005722	4.52136523791	0.0350745936805	0.875560650429	yes	up	0.24	0.56	0	0	0.05	0	0.266666666667	0.0166666666667
ENSMUSG00000090231	Cfb	complement factor B [Source:MGI Symbol;Acc:MGI:105975]	0.420986281805	-1.24815487227	0.00845678488973	0.588543635374	yes	down	2.45	5.53	4.69	19.56	9.81	5.86	4.22333333333	11.7433333333
ENSMUSG00000090246	Gm17017	predicted gene 17017 [Source:MGI Symbol;Acc:MGI:4820558]	12.3833508679	3.63032984776	0.0249663536473	0.781205648662	yes	up	0.28	0.13	0.17	0.03	0	0.03	0.193333333333	0.02
ENSMUSG00000090693	Trim43a	tripartite motif-containing 43A [Source:MGI Symbol;Acc:MGI:3645218]	18.7095735578	4.22570477089	0.0244273030429	0.778289452901	yes	up	0.28	0.15	0.15	0	0	0.03	0.193333333333	0.01
ENSMUSG00000091421	Gm4202	predicted gene 4202 [Source:MGI Symbol;Acc:MGI:3782379]	0.0215561852381	-5.53575430041	0.0130916717845	0.688675684666	yes	down	0	0	0	1.9	1.48	0	0	1.12666666667
ENSMUSG00000092274	Neat1	nuclear paraspeckle assembly transcript 1 (non-protein coding) [Source:MGI Symbol;Acc:MGI:1914211]	2.52484176814	1.33619297698	0.00273351827551	0.391861871957	yes	up	73.17	95.04	284.07	84.23	64.14	38.79	150.76	62.3866666667
ENSMUSG00000092528	Nlrp1c-ps	NLR family, pyrin domain containing 1C, pseudogene [Source:MGI Symbol;Acc:MGI:3582962]	0.0378249891742	-4.72451652024	0.0276161094509	0.810372958187	yes	down	0	0	0	0.12	0.07	0.08	0	0.09
ENSMUSG00000092541	Gm20537	predicted gene 20537 [Source:MGI Symbol;Acc:MGI:5142002]	3.69647613899	1.88615060067	0.0362105999783	0.883735703961	yes	up	0.95	1.79	2.56	0.49	0.15	0.92	1.76666666667	0.52
ENSMUSG00000092626	9130230N09Rik	RIKEN cDNA 9130230N09 gene [Source:MGI Symbol;Acc:MGI:1924921]	2.04216676483	1.03010068255	0.0463528497013	0.952520045002	yes	up	2.38	1.9	2.89	1.59	1.36	0.83	2.39	1.26
ENSMUSG00000093553	Gm20633	predicted gene 20633 [Source:MGI Symbol;Acc:MGI:5313080]	2.51783776435	1.3321853267	0.0428442003433	0.936547045678	yes	up	0.74	0.87	2.76	0.77	0.86	0.24	1.45666666667	0.623333333333
ENSMUSG00000093622	Gm20703	predicted gene 20703 [Source:MGI Symbol;Acc:MGI:5313150]	12.7617431995	3.67375350342	0.02464528783	0.779769685817	yes	up	0.28	0.74	1.96	0.04	0	0.04	0.993333333333	0.0266666666667
ENSMUSG00000093955	Ighv1-34	immunoglobulin heavy variable 1-34 [Source:MGI Symbol;Acc:MGI:4439659]	0.170624575814	-2.55110263551	0.0208493207404	0.74962130492	yes	down	0	4.31	0.62	13.8	7.91	14.85	1.64333333333	12.1866666667
ENSMUSG00000094088	Ighv1-64	immunoglobulin heavy variable 1-64 [Source:MGI Symbol;Acc:MGI:4439789]	0.0870698138776	-3.52168355037	0.00386476581963	0.438177804694	yes	down	0.56	1.9	1.06	12.05	0.4	39.87	1.17333333333	17.44
ENSMUSG00000094433	Igkv5-43	immunoglobulin kappa chain variable 5-43 [Source:MGI Symbol;Acc:MGI:4943320]	0.0266558008439	-5.22940666287	0.000837414320256	0.195084910088	yes	down	0	0.46	0	9.17	8.23	7.77	0.153333333333	8.39
ENSMUSG00000094694	Ighv1-9	immunoglobulin heavy variable V1-9 [Source:MGI Symbol;Acc:MGI:4439621]	0.164148038529	-2.60693058422	0.0210201536612	0.74962130492	yes	down	0	6.98	1.77	43.78	12.94	8.49	2.91666666667	21.7366666667
ENSMUSG00000094930	Igkv6-25	immunoglobulin kappa chain variable 6-25 [Source:MGI Symbol;Acc:MGI:4439867]	0.0611352928936	-4.03185071345	0.00662380400839	0.529937357448	yes	down	0	2.27	0	36.38	10.08	0.78	0.756666666667	15.7466666667
ENSMUSG00000095117	Ighv8-9	immunoglobulin heavy variable V8-9 [Source:MGI Symbol;Acc:MGI:3644475]	0.037940491208	-4.72011783262	0.0304091369814	1	yes	down	0	0	0	5.95	2.21	2.49	0	3.55
ENSMUSG00000095127	Ighv1-82	immunoglobulin heavy variable 1-82 [Source:MGI Symbol;Acc:MGI:4439671]	0.0323647836237	-4.94943133108	0.000313737546739	0.130879630544	yes	down	0	0.87	0	14.6	11.92	8.6	0.29	11.7066666667
ENSMUSG00000095351	Igkv3-2	immunoglobulin kappa variable 3-2 [Source:MGI Symbol;Acc:MGI:1330850]	0.107247305995	-3.22098668657	0.0273166067508	0.809527568197	yes	down	0	1.85	0	10.58	7.73	3.57	0.616666666667	7.29333333333
ENSMUSG00000095362	Gm14325	predicted gene 14325 [Source:MGI Symbol;Acc:MGI:3702875]	2.06625182169	1.04701609146	0.0318964730684	0.849023391708	yes	up	18.96	24.06	53.12	29.76	8.78	20.1	32.0466666667	19.5466666667
ENSMUSG00000095416	Ighv1-12	immunoglobulin heavy variable V1-12 [Source:MGI Symbol;Acc:MGI:3646284]	0.0399747246906	-4.644768092	0.0340393862826	1	yes	down	0	0	0	2.16	3.63	2.65	0	2.81333333333
ENSMUSG00000095630	Igkv6-23	immunoglobulin kappa variable 6-23 [Source:MGI Symbol;Acc:MGI:3711980]	0.127447947675	-2.97201995341	0.00914114981985	0.605069909478	yes	down	0	7.95	0	20.02	16.81	50.69	2.65	29.1733333333
ENSMUSG00000095730	Vmn2r29	vomeronasal 2, receptor 29 [Source:MGI Symbol;Acc:MGI:1923479]	23.2672267022	4.54022735628	0.0108411760923	0.641811936445	yes	up	0.44	0.82	0.67	0	0	0.1	0.643333333333	0.0333333333333
ENSMUSG00000095889	Ighv1-58	immunoglobulin heavy variable 1-58 [Source:MGI Symbol;Acc:MGI:4439557]	0.0181551970558	-5.7834736006	0.00281876766745	0.391861871957	yes	down	0	0.58	0	44.52	3.7	0	0.193333333333	16.0733333333
ENSMUSG00000096035	Odaph	odontogenesis associated phosphoprotein [Source:MGI Symbol;Acc:MGI:2685891]	2.02001968647	1.01436935309	0.0195335814295	0.745439265464	yes	up	22.28	12.87	16.28	13.64	8.7	4.92	17.1433333333	9.08666666667
ENSMUSG00000096336	Igkv1-135	immunoglobulin kappa variable 1-135 [Source:MGI Symbol;Acc:MGI:3819952]	0.0694975992345	-3.84689304838	0.0188163355216	0.744190512434	yes	down	0	1.23	0	19.78	1.73	1.85	0.41	7.78666666667
ENSMUSG00000096452	Ighv1-77	immunoglobulin heavy variable 1-77 [Source:MGI Symbol;Acc:MGI:4439670]	0.0479757511227	-4.38155079591	0.0371800657716	0.889248026415	yes	down	0	0.38	0	10.65	0.4	0.55	0.126666666667	3.86666666667
ENSMUSG00000096715	Igkv3-4	immunoglobulin kappa variable 3-4 [Source:MGI Symbol;Acc:MGI:1330855]	0.0318351150885	-4.97323720999	0.0434125919257	0.939998025215	yes	down	0	0	0	7.48	4.54	0	0	4.00666666667
ENSMUSG00000096858	Olfr805	olfactory receptor 805 [Source:MGI Symbol;Acc:MGI:3030639]	13.6426080506	3.77004756491	0.0156646973873	0.718903852673	yes	up	0.1	0.09	0.48	0.06	0	0	0.223333333333	0.02
ENSMUSG00000096948	Gm4221	predicted gene 4221 [Source:MGI Symbol;Acc:MGI:3782397]	3.0320468616	1.60029205116	0.0227639308073	0.762196301769	yes	up	2.82	1.83	4.01	0.44	1.43	0.3	2.88666666667	0.723333333333
ENSMUSG00000097216	4932441J04Rik	RIKEN cDNA 4932441J04 gene [Source:MGI Symbol;Acc:MGI:2441691]	0.0416636100099	-4.58506834037	0.00829246623709	0.583875875484	yes	down	0	0.02	0	0.1	0.19	0.1	0.00666666666667	0.13
ENSMUSG00000097462	9530026P05Rik	RIKEN cDNA 9530026P05 gene [Source:MGI Symbol;Acc:MGI:1924659]	3.40096767887	1.76594529545	0.0368518958503	0.886653148534	yes	up	0.9	1.34	0.51	0.39	0.34	0.18	0.916666666667	0.303333333333
ENSMUSG00000097470	Gm26587	predicted gene, 26587 [Source:MGI Symbol;Acc:MGI:5477081]	0.0596794970141	-4.06662081333	0.0462103185346	0.952520045002	yes	down	0	0.09	0	1.26	0.12	0.16	0.03	0.513333333333
ENSMUSG00000097516	4930467D21Rik	RIKEN cDNA 4930467D21 gene [Source:MGI Symbol;Acc:MGI:1923064]	6.11691434494	2.61280407418	0.0486252876029	0.961676305425	yes	up	0.11	0.16	0.56	0	0.07	0.37	0.276666666667	0.146666666667
ENSMUSG00000097715	Gpr137b-ps	G protein-coupled receptor 137B, pseudogene [Source:MGI Symbol;Acc:MGI:3710533]	0.386839018963	-1.37019477364	0.00782263946293	0.560131165128	yes	down	1.35	2.52	2.75	9.43	6.14	2.96	2.20666666667	6.17666666667
ENSMUSG00000097756	A730056A06Rik	RIKEN cDNA A730056A06 gene [Source:MGI Symbol;Acc:MGI:2442718]	4.44223659064	2.15128623193	0.0246507536567	0.779769685817	yes	up	1.73	0.81	0.22	0.07	0.11	0.08	0.92	0.0866666666667
ENSMUSG00000098196	Gm26964	predicted gene, 26964 [Source:MGI Symbol;Acc:MGI:5504079]	36.2024335309	5.17801477355	0.01081453547	0.641811936445	yes	up	0.82	0.29	0.76	0	0	0	0.623333333333	0
ENSMUSG00000099375	Gm28187	predicted gene 28187 [Source:MGI Symbol;Acc:MGI:5578893]	4.81331279843	2.26703018147	0.00466567551254	0.455294241126	yes	up	2.05	0.76	0.76	0.29	0.46	0.05	1.19	0.266666666667
ENSMUSG00000099517	H3c8	H3 clustered histone 8 [Source:MGI Symbol;Acc:MGI:2145541]	0.275284887604	-1.86100268284	0.00411117605357	0.441503179229	yes	down	3.22	1.68	1.73	10.33	7.52	7.08	2.21	8.31
ENSMUSG00000099583	H3c4	H3 clustered histone 4 [Source:MGI Symbol;Acc:MGI:2448322]	0.453460469631	-1.14095130544	0.00649928151582	0.525153656896	yes	down	1.45	1.83	1.96	4.95	3.72	3.58	1.74666666667	4.08333333333
ENSMUSG00000099762	Gm21149	predicted gene, 21149 [Source:MGI Symbol;Acc:MGI:5434504]	0.0288881181937	-5.11337996168	0.0101500651537	0.630287378128	yes	down	0	0	0	0.65	0.28	0.28	0	0.403333333333
ENSMUSG00000100210	H3c7	H3 clustered histone 7 [Source:MGI Symbol;Acc:MGI:2448329]	0.381958427252	-1.38851247249	0.0205067240736	0.74962130492	yes	down	0.71	1.1	0.55	1.97	1.72	2.95	0.786666666667	2.21333333333
ENSMUSG00000101389	Ms4a4a	membrane-spanning 4-domains, subfamily A, member 4A [Source:MGI Symbol;Acc:MGI:3643932]	2.48523446443	1.31338196636	0.00859618867589	0.588543635374	yes	up	22.05	53.36	123.54	37.13	29.6	17.05	66.3166666667	27.9266666667
ENSMUSG00000102189	Gm37194	predicted gene, 37194 [Source:MGI Symbol;Acc:MGI:5610422]	16.3195322289	4.02852780044	0.0430602694954	0.937396983264	yes	up	0.11	0.04	0.17	0	0.02	0	0.106666666667	0.00666666666667
ENSMUSG00000102434	Gm38049	predicted gene, 38049 [Source:MGI Symbol;Acc:MGI:5611277]	4.53340248821	2.18059425343	0.0117465568635	0.665602046208	yes	up	1.21	0.74	0.73	0.2	0.15	0.29	0.893333333333	0.213333333333
ENSMUSG00000102782	Gm37625	predicted gene, 37625 [Source:MGI Symbol;Acc:MGI:5610853]	2.05480031464	1.03899819971	0.0302075988669	0.840996423593	yes	up	3.65	1.87	9.43	2.7	2.62	2.41	4.98333333333	2.57666666667
ENSMUSG00000103037	Pcdhgb1	protocadherin gamma subfamily B, 1 [Source:MGI Symbol;Acc:MGI:1935169]	0.339656614744	-1.55785114423	0.0200336593268	0.745439265464	yes	down	0.93	0.45	0.31	2.31	2.77	0.33	0.563333333333	1.80333333333
ENSMUSG00000103168	Gm30948	predicted gene, 30948 [Source:MGI Symbol;Acc:MGI:5590107]	2.0674787019	1.04787246757	0.015859781522	0.718903852673	yes	up	2.25	1.93	6.22	1.86	1.83	1.66	3.46666666667	1.78333333333
ENSMUSG00000103464	Gm38246	predicted gene, 38246 [Source:MGI Symbol;Acc:MGI:5611474]	2.2978616165	1.20029191756	0.00772755385656	0.556694221201	yes	up	7.23	6.12	20.15	5.63	4.15	5.64	11.1666666667	5.14
ENSMUSG00000103983	Gm20045	predicted gene, 20045 [Source:MGI Symbol;Acc:MGI:5012230]	2.38475540875	1.25384130452	0.0181483776531	0.735675401109	yes	up	0.3	0.48	0.44	0.21	0.18	0.15	0.406666666667	0.18
ENSMUSG00000104452	Ighv8-8	immunoglobulin heavy variable 8-8 [Source:MGI Symbol;Acc:MGI:3815333]	0.0407023981871	-4.61874238912	0.0112534420767	0.655403389519	yes	down	0	0.55	0	11.78	5.78	1.75	0.183333333333	6.43666666667
ENSMUSG00000104454	Gm37827	predicted gene, 37827 [Source:MGI Symbol;Acc:MGI:5611055]	16.4598132966	4.04087606627	0.0467203299435	0.952520045002	yes	up	0.05	0.36	0.29	0.04	0	0	0.233333333333	0.0133333333333
ENSMUSG00000104467	Gm37660	predicted gene, 37660 [Source:MGI Symbol;Acc:MGI:5610888]	4.44115372263	2.15093450849	0.0233115891252	0.770098132097	yes	up	0.49	0.31	2.25	0.41	0.22	0.11	1.01666666667	0.246666666667
ENSMUSG00000104554	Gm4610	predicted gene 4610 [Source:MGI Symbol;Acc:MGI:3782793]	14.4500623685	3.8530038145	0.0149209633089	0.714841368292	yes	up	0.28	0.15	2.38	0.17	0.06	0	0.936666666667	0.0766666666667
ENSMUSG00000104626	Gm42675	predicted gene 42675 [Source:MGI Symbol;Acc:MGI:5662812]	24.9990757724	4.64380285365	0.0414018431514	1	yes	up	0.03	0.07	0.08	0	0	0	0.06	0
ENSMUSG00000104684	5430427N15Rik	RIKEN cDNA 5430427N15 gene [Source:MGI Symbol;Acc:MGI:2441699]	17.9894156127	4.1690764162	0.0270106320375	0.80618422211	yes	up	0.11	0.17	0.17	0.03	0	0	0.15	0.01
ENSMUSG00000105076	A930003O13Rik	RIKEN cDNA A930003O13 gene [Source:MGI Symbol;Acc:MGI:3612704]	20.5964789365	4.36432581797	0.0239997212845	0.774497255867	yes	up	0.29	0.05	0.07	0	0	0.02	0.136666666667	0.00666666666667
ENSMUSG00000105207	Gm42927	predicted gene 42927 [Source:MGI Symbol;Acc:MGI:5663064]	2.23676923017	1.16141641971	0.0179399681912	0.735675401109	yes	up	0.94	0.73	1.17	0.49	0.62	0.27	0.946666666667	0.46
ENSMUSG00000105373	Gm42429	predicted gene 42429 [Source:MGI Symbol;Acc:MGI:5662566]	0.00373033052906	-8.06648081732	2.35545686949E-8	0.000114537385632	yes	down	0	0	0	3.47	7.06	23.78	0	11.4366666667
ENSMUSG00000105852	Gm42890	predicted gene 42890 [Source:MGI Symbol;Acc:MGI:5663027]	2.88904885662	1.53059460148	0.00119020562774	0.25117539471	yes	up	1.47	1.9	2.88	0.84	0.55	0.85	2.08333333333	0.746666666667
ENSMUSG00000106517	Gm42634	predicted gene 42634 [Source:MGI Symbol;Acc:MGI:5662771]	3.17358548216	1.66611370288	0.029534250893	0.834538648058	yes	up	59.4	88.34	98.55	1.15	30.98	53.47	82.0966666667	28.5333333333
ENSMUSG00000106547	B230303O12Rik	RIKEN cDNA B230303O12 gene [Source:MGI Symbol;Acc:MGI:2442644]	6.75192593959	2.75529907952	0.00499706283056	0.46354023082	yes	up	0.23	0.18	0.38	0.03	0.06	0.03	0.263333333333	0.04
ENSMUSG00000106892	Gm42791	predicted gene 42791 [Source:MGI Symbol;Acc:MGI:5662928]	56.7394017302	5.82627903356	0.00507306437407	0.46354023082	yes	up	0.12	0.19	3.5	0	0	0	1.27	0
ENSMUSG00000107709	9430018G01Rik	RIKEN cDNA 9430018G01 gene [Source:MGI Symbol;Acc:MGI:2442776]	7.09813457424	2.82743992686	0.0242564395768	0.775775171214	yes	up	0.12	0.19	0.19	0.05	0.03	0	0.166666666667	0.0266666666667
ENSMUSG00000107877	4933427D14Rik	RIKEN cDNA 4933427D14 gene [Source:MGI Symbol;Acc:MGI:1921727]	0.309710129222	-1.69100952705	0.00739561712961	0.545936543502	yes	down	0.12	0.11	0.2	1.25	1.08	0.15	0.143333333333	0.826666666667
ENSMUSG00000109564	Muc16	mucin 16 [Source:MGI Symbol;Acc:MGI:1920982]	0.0226395790622	-5.46500905539	0.000334123936747	0.133189226164	yes	down	0	0	0.07	0.24	0.46	0.08	0.0233333333333	0.26
ENSMUSG00000109926	Gm45808	predicted gene 45808 [Source:MGI Symbol;Acc:MGI:5804923]	30.1872449363	4.915867189	0.0269341323116	0.80618422211	yes	up	0.17	0.79	0.74	0	0.02	0	0.566666666667	0.00666666666667
ENSMUSG00000110317	Gm45250	predicted gene 45250 [Source:MGI Symbol;Acc:MGI:5791086]	2.82929313856	1.50044165982	0.014648132425	0.714841368292	yes	up	0.73	0.73	0.7	0.5	0.21	0.12	0.72	0.276666666667
ENSMUSG00000110981	Gm35940	predicted gene, 35940 [Source:MGI Symbol;Acc:MGI:5595099]	0.44830763908	-1.15743901203	0.00674704441986	0.529937357448	yes	down	0.79	1	0.48	2.51	2.3	0.97	0.756666666667	1.92666666667
ENSMUSG00000111528	Gm39460	predicted gene, 39460 [Source:MGI Symbol;Acc:MGI:5622345]	3.83313831472	1.9385260572	0.0126678378619	0.679362716447	yes	up	0.92	1.53	1.03	0.39	0.22	0.37	1.16	0.326666666667
ENSMUSG00000111551	Gm48128	predicted gene, 48128 [Source:MGI Symbol;Acc:MGI:6097487]	3.06410414787	1.61546533481	0.0452437433368	0.949219026873	yes	up	0.17	0.31	0.53	0.13	0.05	0.15	0.336666666667	0.11
ENSMUSG00000113425	Gm48653	predicted gene, 48653 [Source:MGI Symbol;Acc:MGI:6098263]	2.93287106839	1.55231365034	0.0179128675102	0.735675401109	yes	up	0.6	0.64	1.19	0.25	0.29	0.33	0.81	0.29
ENSMUSG00000113515	Gm29675	predicted gene, 29675 [Source:MGI Symbol;Acc:MGI:5588834]	5.8874522656	2.55764345766	0.0323329391155	0.854180061641	yes	up	0.2	0.07	0.07	0.03	0.02	0.01	0.113333333333	0.02
ENSMUSG00000115149	9330188P03Rik	RIKEN cDNA 9330188P03 gene [Source:MGI Symbol;Acc:MGI:2686435]	2.58288253968	1.36898203631	0.00128983260688	0.26903508491	yes	up	6.48	9.28	19.86	5.89	5.21	4.58	11.8733333333	5.22666666667
ENSMUSG00000115483	Gm9732	predicted gene 9732 [Source:MGI Symbol;Acc:MGI:3796514]	16.5233197528	4.04643166723	0.0150991485351	0.714841368292	yes	up	0.07	0.57	0.95	0	0.06	0.06	0.53	0.04
ENSMUSG00000115778	Gm10876	predicted gene 10876 [Source:MGI Symbol;Acc:MGI:3641995]	11.6458268737	3.5417411719	0.0297158861264	0.83811881342	yes	up	0.1	0.09	0.06	0.02	0	0.01	0.0833333333333	0.01
ENSMUSG00000116031	D030024E09Rik	RIKEN cDNA D030024E09 gene [Source:MGI Symbol;Acc:MGI:3041198]	2.38139176435	1.25180497886	0.0239104993466	0.774497255867	yes	up	0.87	0.79	0.91	0.44	0.45	0.27	0.856666666667	0.386666666667
ENSMUSG00000116358	Gm49450	predicted gene, 49450 [Source:MGI Symbol;Acc:MGI:6155101]	0.219907774346	-2.18502948655	0.000104292165861	0.0692886248599	yes	down	1.57	2.77	4.43	5.83	22.48	13.26	2.92333333333	13.8566666667
ENSMUSG00000116378	Gcat	glycine C-acetyltransferase (2-amino-3-ketobutyrate-coenzyme A ligase) [Source:MGI Symbol;Acc:MGI:1349389]	0.496669394994	-1.00964224493	0.0121498828537	0.672458908335	yes	down	18.57	6.68	9.46	19.65	22.16	32.69	11.57	24.8333333333
ENSMUSG00000116657	Gm49774	predicted gene, 49774 [Source:MGI Symbol;Acc:MGI:6215288]	2.36682557698	1.24295339069	0.0241681936787	0.775775171214	yes	up	0.45	0.38	1.78	0.45	0.36	0.37	0.87	0.393333333333
ENSMUSG00000116908	Gm49599	predicted gene, 49599 [Source:MGI Symbol;Acc:MGI:6215007]	3.16497622107	1.66219466051	0.0367923976607	0.886653148534	yes	up	0.15	0.21	0.69	0.07	0.13	0.14	0.35	0.113333333333
ENSMUSG00000117333	Gm16386	predicted gene 16386 [Source:MGI Symbol;Acc:MGI:3646848]	2.71486606625	1.44088102664	0.00633005865448	0.518612483441	yes	up	1.77	1.81	2.12	1	0.51	0.74	1.9	0.75
ENSMUSG00000117486	Gm30938	predicted gene, 30938 [Source:MGI Symbol;Acc:MGI:5590097]	3.22136428412	1.68767181539	0.0181393893361	0.735675401109	yes	up	2.68	2.78	18.68	3.19	3.76	0.98	8.04666666667	2.64333333333
ENSMUSG00000117869	Snhg4	small nucleolar RNA host gene 4 [Source:MGI Symbol;Acc:MGI:4937091]	2.08270966923	1.05846174098	0.000795781125326	0.189993999303	yes	up	12.82	16.19	26.87	8.87	8.81	9.89	18.6266666667	9.19
ENSMUSG00000119996	-	novel transcript	2.48748397142	1.3146872294	0.0305618639061	0.843305463556	yes	up	1.14	1.17	2.31	1.13	0.34	0.53	1.54	0.666666666667
ENSMUSG00000120092	-	novel transcript	2.6314437462	1.39585455388	0.0399409955112	0.912689907618	yes	up	1.29	2.48	2.63	0.99	0.95	0.65	2.13333333333	0.863333333333
ENSMUSG00000120095	-	novel transcript	2.57164153143	1.36268955524	0.0451214699764	0.949219026873	yes	up	2.78	2.08	1.94	0.75	0.9	0.94	2.26666666667	0.863333333333
ENSMUSG00000120697	-	novel transcript	2.47831075524	1.30935709827	0.0421113622585	0.930287704672	yes	up	1.26	1.71	1.49	0.44	0.85	0.62	1.48666666667	0.636666666667
ENSMUSG00000120878	-	novel transcript	2.30507362428	1.20481283122	0.0234443102097	0.77164043402	yes	up	40.85	68.11	193.06	72.94	34.85	25.12	100.673333333	44.3033333333
ENSMUSG00000120994	-	novel transcript, sense intronic to Rbm25	26.8060289476	4.7444856088	0.0143317488739	0.714841368292	yes	up	0.26	0.07	1.16	0	0.07	0	0.496666666667	0.0233333333333
ENSMUSG00000121185	-	novel transcript, antisense to Slc38a1	0.0282227460592	-5.1469978215	0.0318938288714	0.849023391708	yes	down	0.03	0	0.03	0	0.86	0.47	0.02	0.443333333333
ENSMUSG00000121347	Gm2011	predicted gene 2011 [Source:NCBI gene (formerly Entrezgene);Acc:100039027]	2.24199394497	1.16478238181	0.0432904547313	0.938989331282	yes	up	1.63	2.3	2.52	0.62	1.36	0.71	2.15	0.896666666667
ENSMUSG00000121487	-	novel transcript	13.2646406414	3.72951368626	0.0192970627364	0.745172032313	yes	up	0.87	3.4	1.64	0.19	0.2	0	1.97	0.13
