# Supplementary material for: A novel HVEM-Fc recombinant protein for lung cancer immunotherapy
Source: J Exp Clin Cancer Res. 2025 Feb 20;44:62. doi: 10.1186/s13046-025-03324-8 (PMC11841141; doi:10.1186/s13046-025-03324-8)
Supplement: Supplementary file 4 — The alterations in the expression of multiple immune-related cytokines. [file 13046_2025_3324_MOESM4_ESM.xlsx]

## Sheet: Sheet1
proteinID	AveExp.HVEM-Fc	AveExp.NC	logFC	foldchange	regulation	entrezID	uniprotID	HVEM-Fc	NC
IL-6	9.35545	10.8738	-1.51838	0.349078	down	16193	P08505	654.044	1875.5
MCP-5	11.8133	12.6761	-0.862744	0.549905	down	20293	Q9QYD6	3597.86	6543.5
GCSF	9.87225	10.4512	-0.578966	0.669443	down	12985	P09920	936.221	1399
IL-5	10.0224	10.2917	-0.269355	0.82969	down	16191	P04401	1039.02	1252.5
IL-13	11.3065	11.3929	-0.0863311	0.941915	down	16163	P20109	2531.81	2688
VEGF	10.5691	10.6253	-0.0561705	0.961814	down	21926	P06804	1518.18	1578.5
MCP-1	12.7522	12.802	-0.0498455	0.96604	down	20296	Q9QYD7	6897.97	7140.5
IL-12p70	12.2272	12.272	-0.044813	0.969415	down	16159	P43431	4793.73	4945
GM-CSF	10.1702	10.2027	-0.0325204	0.977711	down	12981	P01587	1151.23	1177.5
IL-3	9.62756	9.60918	0.018379	1.01282	up	16187	P01586	790.013	780
IL-2	11.2627	11.2237	0.0390078	1.02741	up	16183	Q791T3	2456.04	2390.5
IL-10	9.26519	9.15987	0.105317	1.07573	up	16153	Q0VBJ1	614.318	571
RANTES	9.80712	9.69436	0.112766	1.0813	up	15978	P01580	894.857	827.5
IL-9	11.108	10.9748	0.133242	1.09676	up	16198	P15247	2206.22	2011.5
IL-4	13.0058	12.4336	0.572229	1.48682	up	16189	P07750	8224.08	5531
SCF	8.12454	7.51964	0.604906	1.52088	up	17311	P20826	278.081	182.5
IL-12 p40p70	10.0998	9.41891	0.680905	1.60315	up	16160	P43432	1096.35	683.5
IL-17	9.03001	8.17742	0.852588	1.80574	up	16171	Q60971	521.761	288.5
Thrombopoietin	11.6479	10.7436	0.904322	1.87166	up	21832	P40226	3207.97	1713.5
sTNF RI	15.5652	14.6419	0.923317	1.89647	up	21937	P25118	48483.2	25564.5
IFN-gamma	11.1481	9.44294	1.7052	3.26074	up	20304	P30882	2268.47	695
TNF-a	11.9583	9.87191	2.0864	4.24688	up	22339	Q00731	3978.32	936
